# Supplementary material for: New ancient Eastern European Yersinia pestis genomes illuminate the dispersal of plague in Europe
Source: Philos Trans R Soc Lond B Biol Sci. 2020 Oct 5;375(1812):20190569. doi: 10.1098/rstb.2019.0569 (PMC7702796; doi:10.1098/rstb.2019.0569)
Supplement: Supplementary Table 4 [file rstb20190569supp2.xlsx]

## Sheet: Func_annot
Supplementary Table 4. SNPs revealed in the studied ancient samples
Note. All possible alternative alleles are given in column 'Alternative Allele', the called bases for each strain are given starting from column 'I'. The following five columns (I to M) represent the newly added genomes. The '.' represents a reference call, the 'N' means that the position could not be called. The SNPs used for the phylogenetic placement of the Y. pestis genome from the rat sample…
Chromosome	Position	Reference Allele	Alternative Allele	Mutation type	Mutation Loci	Nucleotide Change	Protein Change	Rostov2033	Rostov2039	Azov38	Gdansk8	Rat	Altenerding	BED024	BED028	BED030	BED034	BRA001	Barcelona3031	Ber37	Ber45	Bolgar2370	Ellwangen	LAI009	LBG002	London_11972_ 8124_8291	MAN008	NAB003	NMS002	OBS107	OBS110	OBS116	OBS124	OBS137	OSL1	RT5	STA001	STN002	STN007	STN008	STN013	STN019	STN020	STN021
NC_003143.1	82	C	A	intergenic_region	CHR_START-mioC	n.82C>A		A	N	A	A	N	A	N	A	A	A	A	A	A	A	A	N	A	N	N	N	N	A	A	A	A	A	A	A	A	A	N	N	N	A	N	A	A
NC_003143.1	130	G	C	intergenic_region	CHR_START-mioC	n.130G>C		C	C	C	C	N	C	C	C	C	C	C	C	C	C	C	C	C	C	C	C	C	C	C	C	C	C	C	C	C	C	C	C	C	C	C	C	C
NC_003143.1	14919	G	A	intragenic_variant	gene-YPO_RS01285	n.14919C>T		N	N	N	A	N	N	N	N	N	N	N	N	N	N	N	N	N	N	N	N	N	N	N	N	N	N	N	N	N	N	N	N	N	N	N	N	N
NC_003143.1	17917	G	T	missense_variant	YPO_RS01090	c.12G>T	p.Lys4Asn	N	N	N	T	N	N	N	N	N	N	N	T	N	T	N	N	N	N	N	N	N	N	T	T	T	N	T	T	N	N	N	N	N	N	N	N	N
NC_003143.1	17917	G	T	intragenic_variant	gene-YPO_RS01285	n.17917C>A		N	N	N	T	N	N	N	N	N	N	N	T	N	T	N	N	N	N	N	N	N	N	T	T	T	N	T	T	N	N	N	N	N	N	N	N	N
NC_003143.1	19828	C	A	missense_variant	mobA	c.462G>T	p.Lys154Asn	.	N	.	.	N	.	.	.	.	.	.	.	.	.	.	.	.	.	.	.	.	A	.	.	.	.	.	.	.	.	.	.	N	N	.	.	.
NC_003143.1	19828	C	A	intragenic_variant	gene-YPO_RS01285	n.19828G>T		.	N	.	.	N	.	.	.	.	.	.	.	.	.	.	.	.	.	.	.	.	A	.	.	.	.	.	.	.	.	.	.	N	N	.	.	.
NC_003143.1	20767	G	T	intragenic_variant	gene-YPO_RS01285	n.20767C>A		N	N	N	N	N	.	N	N	N	N	N	N	N	.	N	N	N	N	N	N	N	N	T	N	N	N	N	T	N	N	N	N	N	N	N	N	N
NC_003143.1	20769	A	G	intragenic_variant	gene-YPO_RS01285	n.20769T>C		N	N	N	N	N	G	N	N	N	N	G	N	N	N	N	N	N	N	N	N	N	N	.	N	N	N	N	N	N	N	N	N	N	N	N	N	N
NC_003143.1	22687	A	G	intragenic_variant	gene-YPO_RS01285	n.22687T>C		.	N	N	.	N	.	N	N	N	N	N	.	.	.	.	N	N	N	N	N	N	.	.	.	.	N	.	.	G	.	N	N	N	N	N	N	N
NC_003143.1	22699	C	T	intragenic_variant	gene-YPO_RS01285	n.22699G>A		.	N	N	.	N	.	N	N	N	N	N	.	.	.	.	N	.	N	N	N	N	T	.	.	.	N	.	.	.	.	N	N	N	N	N	N	N
NC_003143.1	22702	C	T	intragenic_variant	gene-YPO_RS01285	n.22702G>A		.	N	N	.	N	.	N	N	N	N	N	.	.	.	.	N	.	N	N	N	N	.	.	.	.	N	.	.	T	.	N	N	N	N	N	N	N
NC_003143.1	22948	C	A	missense_variant	polA	c.28C>A	p.Leu10Ile	.	.	N	.	N	.	.	.	.	.	.	.	.	.	.	N	.	.	.	.	.	.	.	.	.	.	.	.	A	.	.	.	.	.	.	.	.
NC_003143.1	22948	C	A	intragenic_variant	gene-YPO_RS01285	n.22948G>T		.	.	N	.	N	.	.	.	.	.	.	.	.	.	.	N	.	.	.	.	.	.	.	.	.	.	.	.	A	.	.	.	.	.	.	.	.
NC_003143.1	25938	G	A	intragenic_variant	gene-YPO_RS01285	n.25938C>T		.	A	.	.	N	N	.	.	.	.	N	.	.	.	.	N	.	.	.	N	.	.	.	.	.	.	.	.	.	.	N	.	N	.	N	N	N
NC_003143.1	25943	T	A	intragenic_variant	gene-YPO_RS01285	n.25943A>T		.	A	.	.	N	.	.	.	.	.	N	.	.	.	.	N	.	N	.	N	.	.	N	.	.	.	.	.	.	.	N	.	N	.	N	.	N
NC_003143.1	26689	T	G	intragenic_variant	gene-YPO_RS01285	n.26689A>C		.	.	.	.	N	.	.	.	.	.	.	.	.	.	.	.	.	N	.	.	N	.	.	.	.	.	.	.	G	.	.	.	.	N	.	.	.
NC_003143.1	26692	A	T	intragenic_variant	gene-YPO_RS01285	n.26692T>A		.	.	.	.	N	.	.	.	.	.	.	.	.	.	.	.	.	.	.	.	N	.	.	.	.	.	.	.	T	.	.	.	.	N	.	.	.
NC_003143.1	29368	G	T	synonymous_variant	hemN	c.387G>T	p.Val129Val	T	T	T	T	N	.	T	T	T	T	T	.	.	.	.	T	.	T	.	.	.	T	T	T	T	T	T	.	.	T	T	T	N	T	T	T	T
NC_003143.1	29368	G	T	intragenic_variant	gene-YPO_RS01285	n.29368C>A		T	T	T	T	N	.	T	T	T	T	T	.	.	.	.	T	.	T	.	.	.	T	T	T	T	T	T	.	.	T	T	T	N	T	T	T	T
NC_003143.1	61250	G	A	synonymous_variant	coaBC	c.306C>T	p.Ala102Ala	.	.	A	.	N	.	.	.	.	.	.	.	.	.	.	.	.	.	.	.	.	.	.	.	.	.	.	N	.	.	.	.	.	.	.	.	.
NC_003143.1	61250	G	A	intragenic_variant	gene-YPO_RS01285	n.61250C>T		.	.	A	.	N	.	.	.	.	.	.	.	.	.	.	.	.	.	.	.	.	.	.	.	.	.	.	N	.	.	.	.	.	.	.	.	.
NC_003143.1	71448	G	A	stop_gained	tdh	c.41G>A	p.Trp14*	.	.	A	.	N	.	.	.	.	.	.	.	.	.	.	.	.	.	.	.	.	.	N	.	.	.	.	.	.	.	.	.	N	.	.	.	.
NC_003143.1	71448	G	A	intragenic_variant	gene-YPO_RS01285	n.71448C>T		.	.	A	.	N	.	.	.	.	.	.	.	.	.	.	.	.	.	.	.	.	.	N	.	.	.	.	.	.	.	.	.	N	.	.	.	.
NC_003143.1	71714	C	T	missense_variant	tdh	c.307C>T	p.Arg103Cys	.	.	T	.	N	.	.	.	.	.	.	.	.	.	.	N	.	.	.	.	.	.	.	.	.	.	.	.	.	.	.	.	.	.	.	.	.
NC_003143.1	71714	C	T	intragenic_variant	gene-YPO_RS01285	n.71714G>A		.	.	T	.	N	.	.	.	.	.	.	.	.	.	.	N	.	.	.	.	.	.	.	.	.	.	.	.	.	.	.	.	.	.	.	.	.
NC_003143.1	74539	C	T	missense_variant	envC	c.361G>A	p.Ala121Thr	T	N	N	T	N	T	T	T	T	T	T	T	T	T	T	T	T	T	T	T	T	T	T	T	T	T	T	T	T	T	T	T	T	T	T	T	T
NC_003143.1	74539	C	T	intragenic_variant	gene-YPO_RS01285	n.74539G>A		T	N	N	T	N	T	T	T	T	T	T	T	T	T	T	T	T	T	T	T	T	T	T	T	T	T	T	T	T	T	T	T	T	T	T	T	T
NC_003143.1	79499	C	T	intragenic_variant	gene-YPO_RS01285	n.79499G>A		.	N	.	.	N	.	.	.	.	.	.	.	.	.	.	.	.	N	.	.	.	.	.	.	.	.	.	.	.	T	.	.	.	.	.	.	.
NC_003143.1	86824	A	G	intragenic_variant	gene-YPO_RS01285	n.86824T>C		.	N	N	.	N	G	N	.	N	N	.	N	.	.	.	N	N	N	N	N	N	.	.	.	.	.	.	.	.	.	N	.	N	N	N	N	.
NC_003143.1	100263	C	A	non_coding_transcript_exon_variant	glpX	n.9G>T		N	N	N	N	N	N	N	N	.	.	N	N	N	A	N	N	N	N	N	N	N	N	.	N	N	N	N	N	N	N	N	N	N	N	.	N	.
NC_003143.1	100263	C	A	intragenic_variant	gene-YPO_RS01285	n.100263G>T		N	N	N	N	N	N	N	N	.	.	N	N	N	A	N	N	N	N	N	N	N	N	.	N	N	N	N	N	N	N	N	N	N	N	.	N	.
NC_003143.1	100383	C	T	non_coding_transcript_exon_variant	glpK	n.973G>A		N	.	T	.	N	.	T	T	T	T	.	.	.	.	.	.	.	.	.	.	.	.	T	T	T	T	T	.	.	.	.	.	.	.	.	.	.
NC_003143.1	100383	C	T	intragenic_variant	gene-YPO_RS01285	n.100383G>A		N	.	T	.	N	.	T	T	T	T	.	.	.	.	.	.	.	.	.	.	.	.	T	T	T	T	T	.	.	.	.	.	.	.	.	.	.
NC_003143.1	104258	C	T	intragenic_variant	gene-YPO_RS01285	n.104258G>A		N	N	N	.	N	.	N	N	N	N	N	.	.	.	.	.	.	N	.	.	N	.	.	.	.	N	N	.	.	.	N	T	N	N	T	N	N
NC_003143.1	105187	A	C	non_coding_transcript_exon_variant	gene-YPO_RS01285	n.394T>G		C	N	N	C	N	C	C	C	C	C	C	C	C	C	C	C	C	N	C	C	C	C	C	C	C	C	C	C	C	C	C	C	C	C	C	C	C
NC_003143.1	105579	T	C	non_coding_transcript_exon_variant	gene-YPO_RS01285	n.2A>G		C	C	N	C	N	N	N	C	N	N	C	N	C	C	C	N	C	N	N	N	N	N	N	C	N	N	C	C	C	N	N	C	C	N	N	C	N
NC_003143.1	105582	C	G	intragenic_variant	gene-YPO_RS01285	n.105582G>C		N	G	N	N	N	N	N	N	N	N	N	N	N	N	N	N	N	N	N	N	N	N	N	N	N	N	N	G	G	N	N	N	N	N	N	G	N
NC_003143.1	106585	T	A	missense_variant	YPO_RS01520	c.862A>T	p.Thr288Ser	A	N	N	N	N	N	N	N	N	N	N	N	N	N	N	N	N	N	N	N	N	N	N	N	N	N	N	N	N	N	N	N	N	N	N	N	N
NC_003143.1	106585	T	A	intragenic_variant	gene-YPO_RS01285	n.106585A>T		A	N	N	N	N	N	N	N	N	N	N	N	N	N	N	N	N	N	N	N	N	N	N	N	N	N	N	N	N	N	N	N	N	N	N	N	N
NC_003143.1	107531	C	A,G	intragenic_variant	gene-YPO_RS01285	n.107531G>T		N	N	N	N	N	N	N	N	N	N	A	N	N	N	N	N	G	N	N	N	N	N	N	A	.	N	.	N	N	N	N	N	N	N	N	N	N
NC_003143.1	107531	C	A,G	intragenic_variant	gene-YPO_RS01285	n.107531G>C		N	N	N	N	N	N	N	N	N	N	A	N	N	N	N	N	G	N	N	N	N	N	N	A	.	N	.	N	N	N	N	N	N	N	N	N	N
NC_003143.1	107532	A	G	intragenic_variant	gene-YPO_RS01285	n.107532T>C		N	N	N	.	N	.	N	G	G	G	G	.	G	.	G	N	.	N	N	N	N	N	.	G	N	N	.	G	G	N	.	N	N	N	N	N	N
NC_003143.1	107533	C	T	intragenic_variant	gene-YPO_RS01285	n.107533G>A		N	N	N	N	N	.	N	.	N	N	.	.	.	.	.	N	.	.	N	N	N	N	N	N	N	N	T	.	.	.	.	N	N	N	N	N	N
NC_003143.1	107738	A	G	non_coding_transcript_exon_variant	gene-YPO_RS01285	n.628T>C		.	N	.	.	N	G	.	.	.	.	.	.	.	.	.	.	.	.	.	.	N	.	.	.	.	.	.	.	G	.	.	.	.	N	.	.	.
NC_003143.1	114971	G	A	synonymous_variant	hslV	c.169C>T	p.Leu57Leu	.	.	A	.	N	.	.	.	.	.	.	.	.	.	.	.	.	.	.	.	.	.	.	.	.	.	.	.	.	.	.	.	.	.	.	.	.
NC_003143.1	114971	G	A	intragenic_variant	gene-YPO_RS01285	n.114971C>T		.	.	A	.	N	.	.	.	.	.	.	.	.	.	.	.	.	.	.	.	.	.	.	.	.	.	.	.	.	.	.	.	.	.	.	.	.
NC_003143.1	119861	C	A	intragenic_variant	gene-YPO_RS01285	n.119861G>T		.	N	.	.	N	.	.	.	.	.	.	.	.	.	.	.	.	.	.	.	.	.	.	.	.	.	.	.	A	.	.	.	.	.	.	.	.
NC_003143.1	119863	A	T	intragenic_variant	gene-YPO_RS01285	n.119863T>A		.	N	.	.	N	.	.	.	.	.	.	.	.	.	.	.	.	.	.	.	.	.	.	.	.	.	.	.	T	.	.	.	.	.	.	.	.
NC_003143.1	119864	A	T	intragenic_variant	gene-YPO_RS01285	n.119864T>A		.	N	.	.	N	.	.	.	.	.	.	.	.	.	.	.	.	.	.	.	.	.	.	.	.	.	.	.	T	.	.	.	.	.	.	.	.
NC_003143.1	119866	C	G	intragenic_variant	gene-YPO_RS01285	n.119866G>C		.	.	.	.	N	.	.	.	.	.	.	.	.	.	.	.	.	.	.	.	.	.	.	.	.	.	.	.	G	.	.	.	.	.	.	.	N
NC_003143.1	120716	C	T	intragenic_variant	gene-YPO_RS01285	n.120716G>A		N	N	N	N	N	N	N	N	T	T	.	N	N	N	N	T	N	N	.	T	T	T	.	.	.	.	.	T	N	N	N	N	.	.	N	.	.
NC_003143.1	120719	C	T	intragenic_variant	gene-YPO_RS01285	n.120719G>A		N	N	N	N	N	N	N	N	T	T	.	N	N	N	N	T	N	N	.	T	T	T	.	.	.	.	.	T	.	N	N	.	.	.	N	.	.
NC_003143.1	120722	T	C	intragenic_variant	gene-YPO_RS01285	n.120722A>G		.	N	.	N	N	N	N	N	C	C	.	N	N	N	N	C	N	N	N	C	C	C	.	.	.	.	.	C	.	N	N	.	.	.	.	.	.
NC_003143.1	120863	G	C	missense_variant	YPO_RS01585	c.341C>G	p.Thr114Ser	C	N	.	.	N	.	.	.	.	.	.	.	.	.	.	N	.	.	.	.	.	.	.	.	.	.	.	.	.	.	.	.	.	.	.	.	.
NC_003143.1	120863	G	C	intragenic_variant	gene-YPO_RS01285	n.120863C>G		C	N	.	.	N	.	.	.	.	.	.	.	.	.	.	N	.	.	.	.	.	.	.	.	.	.	.	.	.	.	.	.	.	.	.	.	.
NC_003143.1	126060	C	T	intragenic_variant	gene-YPO_RS01285	n.126060G>A		.	N	T	.	N	.	.	.	.	.	.	.	.	.	.	.	.	.	.	.	.	.	.	.	.	.	.	.	.	.	.	.	.	.	.	.	.
NC_003143.1	126977	A	G	intragenic_variant	gene-YPO_RS01285	n.126977T>C		.	.	.	.	N	.	.	.	.	.	.	.	.	.	.	.	.	N	.	.	N	.	.	.	.	.	.	.	G	.	.	.	N	.	.	N	.
NC_003143.1	130643	G	A	missense_variant	glpE	c.20C>T	p.Thr7Ile	A	A	A	A	N	A	A	A	A	A	A	A	A	A	A	A	A	N	A	A	A	A	A	A	A	A	A	A	A	A	A	A	A	A	A	A	A
NC_003143.1	130643	G	A	intragenic_variant	gene-YPO_RS01285	n.130643C>T		A	A	A	A	N	A	A	A	A	A	A	A	A	A	A	A	A	N	A	A	A	A	A	A	A	A	A	A	A	A	A	A	A	A	A	A	A
NC_003143.1	131125	C	A	missense_variant	malT	c.2624G>T	p.Arg875Leu	.	.	.	.	N	.	.	.	.	.	A	.	.	.	.	.	.	A	.	.	.	.	.	.	.	.	.	.	.	.	A	A	A	A	A	A	A
NC_003143.1	131125	C	A	intragenic_variant	gene-YPO_RS01285	n.131125G>T		.	.	.	.	N	.	.	.	.	.	A	.	.	.	.	.	.	A	.	.	.	.	.	.	.	.	.	.	.	.	A	A	A	A	A	A	A
NC_003143.1	140532	G	A	missense_variant	bioH	c.202G>A	p.Val68Met	.	A	.	.	N	.	.	.	.	.	.	.	.	.	.	N	.	.	.	.	.	.	.	.	.	.	.	.	.	.	.	.	.	.	.	.	.
NC_003143.1	140532	G	A	intragenic_variant	gene-YPO_RS01285	n.140532C>T		.	A	.	.	N	.	.	.	.	.	.	.	.	.	.	N	.	.	.	.	.	.	.	.	.	.	.	.	.	.	.	.	.	.	.	.	.
NC_003143.1	146509	G	C	synonymous_variant	YPO_RS01685	c.1002C>G	p.Gly334Gly	.	N	N	.	N	.	.	.	.	.	.	.	.	N	.	C	.	.	.	.	N	.	N	.	.	.	.	N	.	.	.	.	.	N	.	.	.
NC_003143.1	146509	G	C	intragenic_variant	gene-YPO_RS01285	n.146509C>G		.	N	N	.	N	.	.	.	.	.	.	.	.	N	.	C	.	.	.	.	N	.	N	.	.	.	.	N	.	.	.	.	.	N	.	.	.
NC_003143.1	150946	C	A	synonymous_variant	pckA	c.1572G>T	p.Thr524Thr	A	A	A	A	N	A	A	A	A	A	A	A	A	A	A	A	A	A	A	A	A	A	A	A	A	A	A	A	A	A	A	A	A	A	A	A	A
NC_003143.1	150946	C	A	intragenic_variant	gene-YPO_RS01285	n.150946G>T		A	A	A	A	N	A	A	A	A	A	A	A	A	A	A	A	A	A	A	A	A	A	A	A	A	A	A	A	A	A	A	A	A	A	A	A	A
NC_003143.1	155747	A	G	synonymous_variant	YPO_RS01725	c.1419T>C	p.Ser473Ser	G	G	G	G	N	G	G	G	G	G	G	G	G	G	G	N	G	G	G	G	G	G	G	G	G	G	G	G	G	G	G	G	G	G	G	G	G
NC_003143.1	155747	A	G	intragenic_variant	gene-YPO_RS01285	n.155747T>C		G	G	G	G	N	G	G	G	G	G	G	G	G	G	G	N	G	G	G	G	G	G	G	G	G	G	G	G	G	G	G	G	G	G	G	G	G
NC_003143.1	157416	C	T	intragenic_variant	gene-YPO_RS01285	n.157416G>A		N	N	T	.	N	.	.	.	.	.	.	.	.	.	.	.	.	.	.	.	.	.	.	.	.	.	.	.	.	.	.	.	.	.	.	.	.
NC_003143.1	164513	G	T	missense_variant	hofQ	c.888G>T	p.Glu296Asp	N	N	.	.	N	.	.	.	.	.	N	.	.	.	.	N	.	.	.	.	.	.	.	.	.	.	.	.	.	.	T	T	T	N	N	N	T
NC_003143.1	164513	G	T	intragenic_variant	gene-YPO_RS01285	n.164513C>A		N	N	.	.	N	.	.	.	.	.	N	.	.	.	.	N	.	.	.	.	.	.	.	.	.	.	.	.	.	.	T	T	T	N	N	N	T
NC_003143.1	169412	C	T	intragenic_variant	gene-YPO_RS01285	n.169412G>A		T	T	T	T	N	.	T	T	T	T	T	.	.	.	.	T	.	T	.	.	.	T	T	T	T	T	T	.	.	.	T	T	T	T	T	T	T
NC_003143.1	169717	C	T	missense_variant	rpe	c.130C>T	p.Pro44Ser	.	T	.	.	N	.	.	.	.	.	.	.	N	.	.	.	.	.	.	.	.	.	.	.	.	.	.	.	.	.	.	.	.	.	.	.	.
NC_003143.1	169717	C	T	intragenic_variant	gene-YPO_RS01285	n.169717G>A		.	T	.	.	N	.	.	.	.	.	.	.	N	.	.	.	.	.	.	.	.	.	.	.	.	.	.	.	.	.	.	.	.	.	.	.	.
NC_003143.1	172105	G	A	intragenic_variant	gene-YPO_RS01285	n.172105C>T		N	N	N	A	N	.	N	A	N	N	A	.	.	.	.	N	.	A	.	.	.	.	N	N	N	N	N	.	.	.	A	N	N	N	N	A	A
NC_003143.1	172108	T	C	intragenic_variant	gene-YPO_RS01285	n.172108A>G		N	N	N	C	N	.	N	C	N	N	N	.	.	.	.	N	.	C	.	.	.	.	N	N	N	N	N	.	.	.	N	N	N	N	N	C	C
NC_003143.1	172109	A	C	intragenic_variant	gene-YPO_RS01285	n.172109T>G		N	N	N	N	N	.	N	N	N	N	N	.	.	.	.	N	.	N	.	.	.	.	N	N	N	N	N	.	.	.	N	N	N	N	N	N	C
NC_003143.1	172112	T	C	intragenic_variant	gene-YPO_RS01285	n.172112A>G		N	N	N	N	N	.	N	N	N	N	N	.	.	.	.	N	.	C	.	.	.	.	N	C	N	N	N	.	.	.	N	N	N	N	N	N	N
NC_003143.1	172114	A	G	intragenic_variant	gene-YPO_RS01285	n.172114T>C		N	N	N	N	N	.	N	G	G	G	G	.	.	.	.	N	.	G	.	.	.	.	G	G	N	N	N	.	.	.	N	G	N	N	G	G	N
NC_003143.1	173032	C	T	synonymous_variant	cobA	c.534G>A	p.Lys178Lys	T	N	T	.	N	.	T	T	T	T	.	.	.	.	.	.	.	.	.	.	.	.	T	T	T	T	T	.	.	.	.	.	.	.	.	.	.
NC_003143.1	173032	C	T	intragenic_variant	gene-YPO_RS01285	n.173032G>A		T	N	T	.	N	.	T	T	T	T	.	.	.	.	.	.	.	.	.	.	.	.	T	T	T	T	T	.	.	.	.	.	.	.	.	.	.
NC_003143.1	178887	G	A	synonymous_variant	YPO_RS01820	c.1035G>A	p.Gln345Gln	N	N	A	.	N	.	.	.	.	.	.	.	.	.	.	N	.	.	N	.	.	.	.	.	.	.	.	.	.	.	.	.	.	N	.	.	.
NC_003143.1	178887	G	A	intragenic_variant	gene-YPO_RS01285	n.178887C>T		N	N	A	.	N	.	.	.	.	.	.	.	.	.	.	N	.	.	N	.	.	.	.	.	.	.	.	.	.	.	.	.	.	N	.	.	.
NC_003143.1	182517	G	T	missense_variant	YPO_RS01830	c.1612G>T	p.Gly538Cys	.	.	.	.	N	.	.	.	.	.	.	.	.	.	.	N	.	.	.	.	.	.	.	.	.	.	.	.	.	T	.	.	.	.	.	.	.
NC_003143.1	182517	G	T	intragenic_variant	gene-YPO_RS01285	n.182517C>A		.	.	.	.	N	.	.	.	.	.	.	.	.	.	.	N	.	.	.	.	.	.	.	.	.	.	.	.	.	T	.	.	.	.	.	.	.
NC_003143.1	185051	A	T	missense_variant	YPO_RS01840	c.565T>A	p.Tyr189Asn	.	.	.	.	N	.	.	.	.	.	N	.	.	.	.	.	.	T	.	.	.	.	.	.	.	.	.	.	.	.	N	N	N	T	N	N	N
NC_003143.1	185051	A	T	intragenic_variant	gene-YPO_RS01285	n.185051T>A		.	.	.	.	N	.	.	.	.	.	N	.	.	.	.	.	.	T	.	.	.	.	.	.	.	.	.	.	.	.	N	N	N	T	N	N	N
NC_003143.1	185568	G	A	synonymous_variant	YPO_RS01840	c.48C>T	p.Thr16Thr	.	A	N	.	N	.	.	.	.	.	.	.	.	.	.	N	.	.	.	.	.	.	.	.	.	.	.	.	.	.	.	.	.	.	.	.	.
NC_003143.1	185568	G	A	intragenic_variant	gene-YPO_RS01285	n.185568C>T		.	A	N	.	N	.	.	.	.	.	.	.	.	.	.	N	.	.	.	.	.	.	.	.	.	.	.	.	.	.	.	.	.	.	.	.	.
NC_003143.1	186060	C	T	intragenic_variant	gene-YPO_RS01285	n.186060G>A		T	N	N	T	N	.	T	T	T	T	T	.	.	.	.	T	.	N	.	.	.	T	T	T	T	T	T	.	.	.	T	T	T	T	T	T	T
NC_003143.1	189227	C	T	missense_variant	YPO_RS01855	c.418C>T	p.Arg140Cys	.	.	.	.	N	T	.	.	.	.	.	.	.	N	.	.	T	.	.	.	.	.	.	.	.	.	.	.	T	.	.	.	.	.	.	.	.
NC_003143.1	189227	C	T	intragenic_variant	gene-YPO_RS01285	n.189227G>A		.	.	.	.	N	T	.	.	.	.	.	.	.	N	.	.	T	.	.	.	.	.	.	.	.	.	.	.	T	.	.	.	.	.	.	.	.
NC_003143.1	189659	G	A	non_coding_transcript_exon_variant	gene-YPO_RS01285	n.142G>A		.	.	N	.	N	.	.	.	.	.	A	.	.	.	.	N	.	.	.	.	.	.	N	.	.	.	.	.	.	.	.	.	.	.	.	.	.
NC_003143.1	189912	A	G	non_coding_transcript_exon_variant	gene-YPO_RS01285	n.395A>G		.	.	.	.	N	G	.	.	.	.	.	.	.	.	.	.	.	.	.	.	.	.	.	.	.	.	.	.	.	.	.	.	.	.	.	.	.
NC_003143.1	190041	T	G	non_coding_transcript_exon_variant	gene-YPO_RS01285	n.524T>G		N	N	N	N	N	N	N	N	N	N	N	N	.	G	N	N	N	N	N	.	N	N	N	N	N	N	N	N	N	N	N	.	N	N	.	.	.
NC_003143.1	190049	G	A	splice_region_variant&non_coding_transcript_exon_variant	gene-YPO_RS01285	n.532G>A		N	N	N	N	N	N	N	.	N	N	.	A	A	A	N	N	N	N	A	N	N	.	N	N	.	.	.	N	N	N	N	.	N	N	.	.	.
NC_003143.1	190051	T	G	splice_region_variant&non_coding_transcript_exon_variant	gene-YPO_RS01285	n.534T>G		.	N	N	N	N	N	N	N	N	N	N	.	N	.	N	N	.	N	.	N	N	.	.	N	.	N	N	N	.	N	N	N	N	N	G	G	N
NC_003143.1	190052	G	A	intragenic_variant	gene-YPO_RS01285	n.190052C>T		.	N	N	N	N	N	N	N	N	N	N	.	N	.	N	N	.	N	N	N	N	.	.	N	.	N	N	N	.	N	N	N	N	N	A	A	N
NC_003143.1	190053	T	A	intragenic_variant	gene-YPO_RS01285	n.190053A>T		N	N	N	N	N	N	N	N	N	N	N	N	N	.	N	N	N	N	.	N	N	A	.	N	.	N	N	N	N	N	N	N	N	N	A	N	N
NC_003143.1	192002	A	G	intragenic_variant	gene-YPO_RS01285	n.192002T>C		N	N	N	N	N	N	N	G	N	N	G	N	G	N	N	N	N	N	N	N	N	N	N	N	N	N	N	N	N	N	N	N	N	N	N	N	N
NC_003143.1	192004	A	G	intragenic_variant	gene-YPO_RS01285	n.192004T>C		N	N	N	N	N	N	N	G	N	N	G	N	G	N	N	N	N	N	N	N	N	N	N	N	N	N	N	N	G	N	N	G	N	N	N	N	N
NC_003143.1	192007	A	T	non_coding_transcript_exon_variant	gene-YPO_RS01285	n.3A>T		N	N	N	N	N	N	N	.	.	.	.	T	.	.	N	N	.	N	N	.	N	N	N	N	N	N	.	N	.	N	N	.	N	N	N	.	.
NC_003143.1	192010	G	A	non_coding_transcript_exon_variant	gene-YPO_RS01285	n.6G>A		N	N	N	N	N	N	N	.	.	.	.	A	.	.	.	N	.	N	.	.	.	N	N	N	.	.	.	N	.	N	.	.	N	.	N	.	.
NC_003143.1	192796	G	T	intragenic_variant	gene-YPO_RS01285	n.192796C>A		T	.	N	.	N	.	N	N	N	N	N	.	.	.	N	N	N	N	N	N	N	.	.	.	.	.	.	.	.	N	N	.	N	N	N	N	N
NC_003143.1	197517	C	T	missense_variant	YPO_RS01900	c.535G>A	p.Val179Met	.	.	T	.	N	.	.	.	.	.	.	.	.	.	.	.	.	.	.	.	.	.	.	.	.	.	.	.	.	.	.	.	.	.	.	.	.
NC_003143.1	197517	C	T	intragenic_variant	gene-YPO_RS01285	n.197517G>A		.	.	T	.	N	.	.	.	.	.	.	.	.	.	.	.	.	.	.	.	.	.	.	.	.	.	.	.	.	.	.	.	.	.	.	.	.
NC_003143.1	200723	C	T	missense_variant	tauA	c.404C>T	p.Thr135Met	T	.	T	.	N	.	T	T	T	T	.	.	.	.	.	.	.	.	.	.	.	.	T	T	T	T	T	.	.	.	.	.	.	.	.	.	.
NC_003143.1	200723	C	T	intragenic_variant	gene-YPO_RS01285	n.200723G>A		T	.	T	.	N	.	T	T	T	T	.	.	.	.	.	.	.	.	.	.	.	.	T	T	T	T	T	.	.	.	.	.	.	.	.	.	.
NC_003143.1	213082	T	C	intragenic_variant	gene-YPO_RS01285	n.213082A>G		.	N	N	.	N	.	.	.	.	.	.	.	.	.	.	.	.	N	.	.	N	.	.	.	.	.	.	.	C	.	N	.	.	N	.	.	.
NC_003143.1	213227	A	T	intragenic_variant	gene-YPO_RS01285	n.213227T>A		.	N	.	.	N	.	.	.	.	.	.	.	.	.	.	N	.	N	.	.	N	.	.	.	.	.	.	.	T	.	.	N	N	.	.	.	.
NC_003143.1	214613	G	A	missense_variant	tusC	c.178G>A	p.Ala60Thr	.	.	.	.	N	.	.	.	.	.	A	.	.	.	.	.	.	A	.	.	.	.	.	.	.	.	.	.	.	.	A	A	A	A	A	A	A
NC_003143.1	214613	G	A	intragenic_variant	gene-YPO_RS01285	n.214613C>T		.	.	.	.	N	.	.	.	.	.	A	.	.	.	.	.	.	A	.	.	.	.	.	.	.	.	.	.	.	.	A	A	A	A	A	A	A
NC_003143.1	216190	T	G	intragenic_variant	gene-YPO_RS01285	n.216190A>C		.	N	N	.	N	.	.	.	.	.	.	.	.	.	N	.	.	.	.	.	N	.	N	.	.	.	.	.	.	G	.	.	.	N	.	.	.
NC_003143.1	216191	C	A	intragenic_variant	gene-YPO_RS01285	n.216191G>T		.	N	N	.	N	.	.	.	.	.	.	.	.	N	.	.	.	.	.	.	N	.	N	.	.	.	.	N	.	A	.	.	N	N	.	.	.
NC_003143.1	217009	G	T	synonymous_variant	fusA	c.729G>T	p.Leu243Leu	T	N	T	T	N	.	T	T	T	T	T	.	.	.	.	T	.	T	.	.	.	T	T	T	T	T	T	.	.	T	T	T	T	T	T	T	T
NC_003143.1	217009	G	T	intragenic_variant	gene-YPO_RS01285	n.217009C>A		T	N	T	T	N	.	T	T	T	T	T	.	.	.	.	T	.	T	.	.	.	T	T	T	T	T	T	.	.	T	T	T	T	T	T	T	T
NC_003143.1	218710	A	T	synonymous_variant	tuf	c.249A>T	p.Pro83Pro	.	.	.	.	T (9)	.	N	.	N	N	.	.	.	.	.	N	.	.	.	.	.	N	N	.	N	.	.	.	.	N	.	.	.	.	.	N	.
NC_003143.1	218710	A	T	intragenic_variant	gene-YPO_RS01285	n.218710T>A		.	.	.	.	T (9)	.	N	.	N	N	.	.	.	.	.	N	.	.	.	.	.	N	N	.	N	.	.	.	.	N	.	.	.	.	.	N	.
NC_003143.1	219148	T	A	synonymous_variant	tuf	c.687T>A	p.Thr229Thr	.	.	.	.	N	.	.	.	.	.	N	.	.	.	.	.	.	.	.	.	.	N	.	.	.	N	.	.	.	A	.	.	.	.	.	.	.
NC_003143.1	219148	T	A	intragenic_variant	gene-YPO_RS01285	n.219148A>T		.	.	.	.	N	.	.	.	.	.	N	.	.	.	.	.	.	.	.	.	.	N	.	.	.	N	.	.	.	A	.	.	.	.	.	.	.
NC_003143.1	219448	T	A	synonymous_variant	tuf	c.987T>A	p.Pro329Pro	N	.	N	.	N	N	.	.	N	N	.	N	.	.	N	N	N	N	N	.	A	N	.	.	.	N	.	.	.	N	.	N	N	N	.	.	.
NC_003143.1	219448	T	A	intragenic_variant	gene-YPO_RS01285	n.219448A>T		N	.	N	.	N	N	.	.	N	N	.	N	.	.	N	N	N	N	N	.	A	N	.	.	.	N	.	.	.	N	.	N	N	N	.	.	.
NC_003143.1	219717	A	C	intragenic_variant	gene-YPO_RS01285	n.219717T>G		N	N	N	.	N	.	N	N	N	N	.	.	.	.	.	.	.	N	.	N	N	N	C	C	C	C	C	.	.	N	N	N	N	N	N	N	N
NC_003143.1	224303	C	T	synonymous_variant	rplB	c.738C>T	p.Thr246Thr	.	N	T	.	N	.	.	.	N	N	.	N	N	.	.	N	.	N	.	.	.	.	N	.	.	N	.	N	.	.	.	.	.	.	N	.	.
NC_003143.1	224303	C	T	intragenic_variant	gene-YPO_RS01285	n.224303G>A		.	N	T	.	N	.	.	.	N	N	.	N	N	.	.	N	.	N	.	.	.	.	N	.	.	N	.	N	.	.	.	.	.	.	N	.	.
NC_003143.1	225436	T	A	missense_variant	rpsC	c.389T>A	p.Phe130Tyr	A	A	N	A	N	.	N	A	N	N	N	.	.	.	.	N	.	N	.	.	.	N	A	A	A	N	A	.	.	.	N	N	N	A	N	N	N
NC_003143.1	225436	T	A	intragenic_variant	gene-YPO_RS01285	n.225436A>T		A	A	N	A	N	.	N	A	N	N	N	.	.	.	.	N	.	N	.	.	.	N	A	A	A	N	A	.	.	.	N	N	N	A	N	N	N
NC_003143.1	225564	G	A	missense_variant	rpsC	c.517G>A	p.Val173Ile	.	N	A	.	N	.	.	.	.	.	.	.	.	.	.	N	.	.	.	.	.	.	.	.	.	.	.	.	.	.	.	.	.	.	.	.	.
NC_003143.1	225564	G	A	intragenic_variant	gene-YPO_RS01285	n.225564C>T		.	N	A	.	N	.	.	.	.	.	.	.	.	.	.	N	.	.	.	.	.	.	.	.	.	.	.	.	.	.	.	.	.	.	.	.	.
NC_003143.1	226722	C	T	intragenic_variant	gene-YPO_RS01285	n.226722G>A		.	N	.	.	N	.	.	.	.	.	.	.	.	.	.	.	.	.	.	.	.	.	T	T	T	T	T	.	.	.	.	.	.	.	.	.	.
NC_003143.1	226869	A	G	synonymous_variant	rplN	c.75A>G	p.Leu25Leu	.	.	.	.	N	.	.	.	N	N	.	N	N	.	.	.	.	G	.	.	.	N	N	.	.	.	.	.	.	.	N	.	.	N	.	.	.
NC_003143.1	226869	A	G	intragenic_variant	gene-YPO_RS01285	n.226869T>C		.	.	.	.	N	.	.	.	N	N	.	N	N	.	.	.	.	G	.	.	.	N	N	.	.	.	.	.	.	.	N	.	.	N	.	.	.
NC_003143.1	226897	A	G	missense_variant	rplN	c.103A>G	p.Ile35Val	.	.	.	.	N	.	.	.	N	N	.	.	.	.	.	.	.	G	.	.	N	.	N	.	.	.	.	.	.	.	N	.	.	.	.	.	.
NC_003143.1	226897	A	G	intragenic_variant	gene-YPO_RS01285	n.226897T>C		.	.	.	.	N	.	.	.	N	N	.	.	.	.	.	.	.	G	.	.	N	.	N	.	.	.	.	.	.	.	N	.	.	.	.	.	.
NC_003143.1	226899	C	A	synonymous_variant	rplN	c.105C>A	p.Ile35Ile	.	.	.	.	N	.	.	.	N	N	.	.	.	.	.	.	.	A	.	.	N	.	N	.	.	.	.	.	.	.	.	.	.	.	.	.	.
NC_003143.1	226899	C	A	intragenic_variant	gene-YPO_RS01285	n.226899G>T		.	.	.	.	N	.	.	.	N	N	.	.	.	.	.	.	.	A	.	.	N	.	N	.	.	.	.	.	.	.	.	.	.	.	.	.	.
NC_003143.1	227472	C	A	missense_variant	rplX	c.296C>A	p.Thr99Asn	.	N	.	.	N	.	.	.	.	.	.	N	.	.	.	.	.	.	.	.	.	.	.	.	.	.	.	.	.	.	.	.	A	.	.	.	.
NC_003143.1	227472	C	A	intragenic_variant	gene-YPO_RS01285	n.227472G>T		.	N	.	.	N	.	.	.	.	.	.	N	.	.	.	.	.	.	.	.	.	.	.	.	.	.	.	.	.	.	.	.	A	.	.	.	.
NC_003143.1	228268	T	G	synonymous_variant	rpsN	c.210T>G	p.Pro70Pro	.	.	.	.	N	G	.	.	N	N	.	.	.	.	.	.	.	N	.	.	.	.	.	.	.	.	.	.	G	.	.	.	.	.	.	.	.
NC_003143.1	228268	T	G	intragenic_variant	gene-YPO_RS01285	n.228268A>C		.	.	.	.	N	G	.	.	N	N	.	.	.	.	.	.	.	N	.	.	.	.	.	.	.	.	.	.	G	.	.	.	.	.	.	.	.
NC_003143.1	234037	C	T	synonymous_variant	rpoA	c.123C>T	p.Asn41Asn	.	.	.	.	N	.	.	.	.	.	.	.	.	.	.	T	.	.	.	.	.	.	.	.	.	.	.	.	.	N	.	.	.	N	.	.	.
NC_003143.1	234037	C	T	intragenic_variant	gene-YPO_RS01285	n.234037G>A		.	.	.	.	N	.	.	.	.	.	.	.	.	.	.	T	.	.	.	.	.	.	.	.	.	.	.	.	.	N	.	.	.	N	.	.	.
NC_003143.1	234040	A	T	synonymous_variant	rpoA	c.126A>T	p.Ala42Ala	.	.	.	.	N	.	.	.	.	.	.	.	.	.	.	T	.	.	.	.	.	.	.	.	.	.	.	.	.	N	.	.	.	.	.	.	.
NC_003143.1	234040	A	T	intragenic_variant	gene-YPO_RS01285	n.234040T>A		.	.	.	.	N	.	.	.	.	.	.	.	.	.	.	T	.	.	.	.	.	.	.	.	.	.	.	.	.	N	.	.	.	.	.	.	.
NC_003143.1	234313	G	T	synonymous_variant	rpoA	c.399G>T	p.Leu133Leu	.	T	N	.	N	.	.	.	.	.	.	N	.	.	.	N	.	.	.	N	.	.	.	.	.	.	.	.	.	.	N	.	.	.	.	.	N
NC_003143.1	234313	G	T	intragenic_variant	gene-YPO_RS01285	n.234313C>A		.	T	N	.	N	.	.	.	.	.	.	N	.	.	.	N	.	.	.	N	.	.	.	.	.	.	.	.	.	.	N	.	.	.	.	.	N
NC_003143.1	234316	C	A	synonymous_variant	rpoA	c.402C>A	p.Thr134Thr	N	A	N	.	N	.	.	.	.	.	.	N	.	.	.	N	.	.	.	N	.	.	.	.	.	.	.	N	.	.	N	.	.	.	.	.	N
NC_003143.1	234316	C	A	intragenic_variant	gene-YPO_RS01285	n.234316G>T		N	A	N	.	N	.	.	.	.	.	.	N	.	.	.	N	.	.	.	N	.	.	.	.	.	.	.	N	.	.	N	.	.	.	.	.	N
NC_003143.1	234886	T	A	synonymous_variant	rpoA	c.972T>A	p.Ala324Ala	.	N	.	.	N	.	N	.	N	N	.	.	.	.	.	N	.	A	.	.	.	.	.	.	.	.	.	.	.	.	.	.	N	.	.	.	.
NC_003143.1	234886	T	A	intragenic_variant	gene-YPO_RS01285	n.234886A>T		.	N	.	.	N	.	N	.	N	N	.	.	.	.	.	N	.	A	.	.	.	.	.	.	.	.	.	.	.	.	.	.	N	.	.	.	.
NC_003143.1	234892	T	C	synonymous_variant	rpoA	c.978T>C	p.Ile326Ile	.	N	.	.	N	.	.	.	N	N	.	.	.	.	.	N	.	C	.	.	.	.	.	.	.	.	.	.	.	.	.	.	.	.	.	.	.
NC_003143.1	234892	T	C	intragenic_variant	gene-YPO_RS01285	n.234892A>G		.	N	.	.	N	.	.	.	N	N	.	.	.	.	.	N	.	C	.	.	.	.	.	.	.	.	.	.	.	.	.	.	.	.	.	.	.
NC_003143.1	236820	C	T	synonymous_variant	mscL	c.198G>A	p.Gly66Gly	N	N	T	.	N	.	.	.	N	N	N	.	.	.	.	.	N	N	.	.	N	.	.	.	.	.	.	.	.	.	N	N	N	N	N	.	N
NC_003143.1	236820	C	T	intragenic_variant	gene-YPO_RS01285	n.236820G>A		N	N	T	.	N	.	.	.	N	N	N	.	.	.	.	.	N	N	.	.	N	.	.	.	.	.	.	.	.	.	N	N	N	N	N	.	N
NC_003143.1	242363	C	T	synonymous_variant	dprA	c.774C>T	p.Ser258Ser	.	.	T	.	N	.	.	.	.	.	.	.	.	.	.	.	.	.	.	.	.	.	.	.	.	N	.	.	.	.	.	.	.	.	.	.	.
NC_003143.1	242363	C	T	intragenic_variant	gene-YPO_RS01285	n.242363G>A		.	.	T	.	N	.	.	.	.	.	.	.	.	.	.	.	.	.	.	.	.	.	.	.	.	N	.	.	.	.	.	.	.	.	.	.	.
NC_003143.1	245456	C	T	missense_variant	YPO_RS02240	c.225G>A	p.Met75Ile	.	N	T	.	N	.	.	.	.	.	.	.	.	.	.	.	.	.	.	.	N	.	.	.	.	.	.	.	.	.	.	N	N	.	.	.	.
NC_003143.1	245456	C	T	intragenic_variant	gene-YPO_RS01285	n.245456G>A		.	N	T	.	N	.	.	.	.	.	.	.	.	.	.	.	.	.	.	.	N	.	.	.	.	.	.	.	.	.	.	N	N	.	.	.	.
NC_003143.1	245726	T	A	intragenic_variant	gene-YPO_RS01285	n.245726A>T		.	.	.	.	N	.	.	.	.	.	.	.	.	.	.	.	.	.	.	.	.	.	.	.	.	.	.	.	A	.	.	.	.	.	.	.	.
NC_003143.1	245728	T	A	intragenic_variant	gene-YPO_RS01285	n.245728A>T		.	.	.	.	N	.	.	.	.	.	.	.	.	.	.	.	.	.	.	.	.	.	.	.	.	.	.	.	A	.	.	.	.	.	.	.	.
NC_003143.1	245729	C	G	intragenic_variant	gene-YPO_RS01285	n.245729G>C		.	.	.	.	N	.	.	.	.	.	.	.	.	.	.	.	.	.	.	.	.	.	.	.	.	.	.	.	G	.	.	.	.	.	.	.	.
NC_003143.1	250153	G	A	missense_variant	actP	c.215C>T	p.Thr72Ile	.	A	.	.	N	.	.	.	.	.	.	.	.	.	.	.	.	.	.	.	.	.	.	.	.	.	.	.	.	.	.	.	.	.	.	.	.
NC_003143.1	250153	G	A	intragenic_variant	gene-YPO_RS01285	n.250153C>T		.	A	.	.	N	.	.	.	.	.	.	.	.	.	.	.	.	.	.	.	.	.	.	.	.	.	.	.	.	.	.	.	.	.	.	.	.
NC_003143.1	253189	G	T	intragenic_variant	gene-YPO_RS01285	n.253189C>A		N	N	N	.	N	.	N	N	N	N	N	.	.	.	.	.	N	N	N	N	N	N	T	T	T	N	N	.	N	N	N	N	N	N	N	N	N
NC_003143.1	253190	A	G	intragenic_variant	gene-YPO_RS01285	n.253190T>C		N	N	N	.	N	.	N	N	N	N	N	.	.	.	.	.	N	N	N	N	N	N	G	N	G	N	N	.	.	N	N	N	N	N	N	N	N
NC_003143.1	253193	C	A	intragenic_variant	gene-YPO_RS01285	n.253193G>T		N	N	N	.	N	.	N	N	N	N	N	.	.	.	.	.	N	N	N	N	N	N	N	N	A	N	N	.	N	N	N	N	N	N	N	N	N
NC_003143.1	253195	A	C	intragenic_variant	gene-YPO_RS01285	n.253195T>G		N	N	N	.	N	.	N	N	N	N	N	.	.	.	.	.	N	N	N	N	N	N	N	N	C	N	N	.	.	N	N	N	N	N	N	N	N
NC_003143.1	257634	C	T	synonymous_variant	YPO_RS02285	c.870G>A	p.Glu290Glu	N	N	T	.	N	.	.	.	.	.	.	.	.	.	.	.	.	.	.	.	.	.	.	.	.	.	.	.	.	N	.	.	.	.	.	.	.
NC_003143.1	257634	C	T	intragenic_variant	gene-YPO_RS01285	n.257634G>A		N	N	T	.	N	.	.	.	.	.	.	.	.	.	.	.	.	.	.	.	.	.	.	.	.	.	.	.	.	N	.	.	.	.	.	.	.
NC_003143.1	260148	C	T	missense_variant	YPO_RS02290	c.1402C>T	p.Pro468Ser	N	.	N	.	N	T	.	.	.	.	.	.	.	.	.	.	.	.	.	.	.	.	.	.	.	.	.	.	.	.	.	.	.	.	.	.	.
NC_003143.1	260148	C	T	intragenic_variant	gene-YPO_RS01285	n.260148G>A		N	.	N	.	N	T	.	.	.	.	.	.	.	.	.	.	.	.	.	.	.	.	.	.	.	.	.	.	.	.	.	.	.	.	.	.	.
NC_003143.1	271114	C	A	missense_variant	sctR	c.451C>A	p.Leu151Ile	.	N	.	.	N	A	.	.	.	.	.	.	.	.	.	N	.	.	.	.	.	.	.	.	.	.	.	.	.	.	.	.	.	.	.	.	.
NC_003143.1	271114	C	A	intragenic_variant	gene-YPO_RS01285	n.271114G>T		.	N	.	.	N	A	.	.	.	.	.	.	.	.	.	N	.	.	.	.	.	.	.	.	.	.	.	.	.	.	.	.	.	.	.	.	.
NC_003143.1	271824	C	T	synonymous_variant	sctT	c.219C>T	p.Cys73Cys	.	.	T	.	N	.	.	.	.	.	.	.	.	.	.	.	.	.	.	.	.	.	.	.	.	.	.	.	.	.	.	.	.	.	.	.	.
NC_003143.1	271824	C	T	intragenic_variant	gene-YPO_RS01285	n.271824G>A		.	.	T	.	N	.	.	.	.	.	.	.	.	.	.	.	.	.	.	.	.	.	.	.	.	.	.	.	.	.	.	.	.	.	.	.	.
NC_003143.1	274423	G	T	missense_variant	yedE	c.584G>T	p.Arg195Leu	.	.	N	.	N	.	.	.	.	.	T	.	.	.	.	N	.	.	.	.	.	.	.	.	.	.	.	.	.	.	.	.	.	.	.	.	.
NC_003143.1	274423	G	T	intragenic_variant	gene-YPO_RS01285	n.274423C>A		.	.	N	.	N	.	.	.	.	.	T	.	.	.	.	N	.	.	.	.	.	.	.	.	.	.	.	.	.	.	.	.	.	.	.	.	.
NC_003143.1	276106	C	T	synonymous_variant	YPO_RS02395	c.276G>A	p.Leu92Leu	.	N	T	.	N	.	.	.	.	.	.	.	.	.	.	.	.	.	.	.	.	.	.	.	.	.	.	.	.	.	.	.	.	.	.	.	.
NC_003143.1	276106	C	T	intragenic_variant	gene-YPO_RS01285	n.276106G>A		.	N	T	.	N	.	.	.	.	.	.	.	.	.	.	.	.	.	.	.	.	.	.	.	.	.	.	.	.	.	.	.	.	.	.	.	.
NC_003143.1	284914	G	A	synonymous_variant	YPO_RS02430	c.108C>T	p.Thr36Thr	.	.	A	.	N	.	.	.	.	.	.	.	.	.	.	.	.	.	.	.	.	.	N	.	.	.	.	.	.	.	.	.	.	.	.	.	.
NC_003143.1	284914	G	A	intragenic_variant	gene-YPO_RS01285	n.284914C>T		.	.	A	.	N	.	.	.	.	.	.	.	.	.	.	.	.	.	.	.	.	.	N	.	.	.	.	.	.	.	.	.	.	.	.	.	.
NC_003143.1	286528	T	A	synonymous_variant	hutX	c.102A>T	p.Arg34Arg	A	N	A	A	N	A	A	A	A	A	A	A	A	A	A	N	A	A	A	A	A	A	A	A	A	A	A	A	A	A	A	A	A	A	A	A	A
NC_003143.1	286528	T	A	intragenic_variant	gene-YPO_RS01285	n.286528A>T		A	N	A	A	N	A	A	A	A	A	A	A	A	A	A	N	A	A	A	A	A	A	A	A	A	A	A	A	A	A	A	A	A	A	A	A	A
NC_003143.1	300041	C	T	synonymous_variant	YPO_RS02515	c.255C>T	p.Asp85Asp	N	N	N	N	N	.	N	.	N	N	.	.	.	N	.	.	.	N	.	.	.	N	N	N	N	N	T	.	.	.	.	.	.	.	.	.	.
NC_003143.1	300041	C	T	intragenic_variant	gene-YPO_RS01285	n.300041G>A		N	N	N	N	N	.	N	.	N	N	.	.	.	N	.	.	.	N	.	.	.	N	N	N	N	N	T	.	.	.	.	.	.	.	.	.	.
NC_003143.1	300412	T	C	intragenic_variant	gene-YPO_RS01285	n.300412A>G		N	N	N	C	N	N	N	N	N	N	N	N	N	N	N	N	N	N	N	N	N	N	N	N	N	N	N	N	N	N	N	N	N	N	N	N	N
NC_003143.1	300415	C	T	intragenic_variant	gene-YPO_RS01285	n.300415G>A		N	N	N	T	N	N	N	N	N	N	N	N	N	N	N	N	N	N	N	N	N	N	N	N	N	N	N	N	N	N	N	N	N	N	N	N	N
NC_003143.1	300418	G	A	intragenic_variant	gene-YPO_RS01285	n.300418C>T		N	N	N	A	N	N	N	N	N	N	N	N	N	N	N	N	N	N	N	N	N	N	N	N	N	N	N	N	N	N	N	N	N	N	N	N	N
NC_003143.1	300419	A	T	intragenic_variant	gene-YPO_RS01285	n.300419T>A		N	N	N	T	N	N	N	N	N	N	N	N	N	N	N	N	N	N	N	N	N	N	N	N	N	N	N	N	N	N	N	N	N	N	N	N	N
NC_003143.1	300420	A	T	intragenic_variant	gene-YPO_RS01285	n.300420T>A		N	N	N	T	N	N	N	N	N	N	N	N	N	N	N	N	N	N	N	N	N	N	N	N	N	N	N	N	N	N	N	N	N	N	N	N	N
NC_003143.1	301108	G	C	intragenic_variant	gene-YPO_RS01285	n.301108C>G		N	N	N	N	N	N	N	N	N	N	N	N	N	N	N	N	N	N	N	C	N	N	N	N	N	N	N	N	N	N	N	N	N	N	N	N	N
NC_003143.1	301112	A	G	intragenic_variant	gene-YPO_RS01285	n.301112T>C		N	N	N	G	N	N	N	N	N	N	N	N	N	G	N	N	N	N	N	G	N	N	N	N	G	N	G	N	G	N	N	N	N	N	N	G	G
NC_003143.1	301113	T	G	intragenic_variant	gene-YPO_RS01285	n.301113A>C		N	N	N	.	N	N	N	N	N	N	.	N	.	.	N	N	G	N	N	.	.	N	N	N	.	N	G	N	.	N	.	N	N	N	N	.	.
NC_003143.1	301114	A	T	intragenic_variant	gene-YPO_RS01285	n.301114T>A		N	N	N	N	N	N	N	N	N	N	N	N	N	N	N	N	T	N	N	N	N	N	N	N	N	T	T	N	N	T	N	N	N	N	N	N	N
NC_003143.1	301118	A	T	intragenic_variant	gene-YPO_RS01285	n.301118T>A		N	N	N	T	N	N	T	T	N	N	T	N	T	T	N	N	T	N	N	T	T	N	N	N	T	T	T	T	T	T	T	T	T	N	T	T	T
NC_003143.1	303013	G	A	synonymous_variant	YPO_RS02530	c.339G>A	p.Arg113Arg	N	N	A	.	N	.	N	.	.	.	.	.	.	.	.	.	.	N	.	.	N	.	.	.	.	.	.	.	.	.	N	.	.	.	.	.	.
NC_003143.1	303013	G	A	intragenic_variant	gene-YPO_RS01285	n.303013C>T		N	N	A	.	N	.	N	.	.	.	.	.	.	.	.	.	.	N	.	.	N	.	.	.	.	.	.	.	.	.	N	.	.	.	.	.	.
NC_003143.1	303719	G	A	missense_variant	YPO_RS02530	c.1045G>A	p.Asp349Asn	.	.	A	.	N	.	.	.	.	.	.	N	.	.	.	N	.	.	.	.	.	.	.	.	.	.	.	.	.	N	N	.	.	.	.	.	.
NC_003143.1	303719	G	A	intragenic_variant	gene-YPO_RS01285	n.303719C>T		.	.	A	.	N	.	.	.	.	.	.	N	.	.	.	N	.	.	.	.	.	.	.	.	.	.	.	.	.	N	N	.	.	.	.	.	.
NC_003143.1	309535	G	A	intragenic_variant	gene-YPO_RS01285	n.309535C>T		.	.	.	.	N	.	.	.	.	.	A	.	.	.	.	.	.	N	.	.	.	.	.	.	.	.	.	.	.	.	A	A	A	A	A	A	A
NC_003143.1	313255	G	A	synonymous_variant	yapK	c.2610C>T	p.Gly870Gly	N	.	N	.	N	.	N	N	N	N	N	N	A	N	N	N	N	N	N	N	N	N	.	.	.	N	.	N	N	N	N	N	N	N	N	N	N
NC_003143.1	313255	G	A	intragenic_variant	gene-YPO_RS01285	n.313255C>T		N	.	N	.	N	.	N	N	N	N	N	N	A	N	N	N	N	N	N	N	N	N	.	.	.	N	.	N	N	N	N	N	N	N	N	N	N
NC_003143.1	313999	C	T	synonymous_variant	yapK	c.1866G>A	p.Ser622Ser	N	.	N	.	N	N	.	N	N	N	N	N	.	.	N	N	T	N	N	T	N	N	N	.	.	.	.	.	N	N	N	N	N	N	N	N	.
NC_003143.1	313999	C	T	intragenic_variant	gene-YPO_RS01285	n.313999G>A		N	.	N	.	N	N	.	N	N	N	N	N	.	.	N	N	T	N	N	T	N	N	N	.	.	.	.	.	N	N	N	N	N	N	N	N	.
NC_003143.1	314103	T	G	missense_variant	yapK	c.1762A>C	p.Ile588Leu	N	N	N	N	N	N	N	N	N	N	N	N	N	G	N	N	N	N	N	N	N	N	N	N	N	N	.	.	N	N	N	N	N	N	N	N	N
NC_003143.1	314103	T	G	intragenic_variant	gene-YPO_RS01285	n.314103A>C		N	N	N	N	N	N	N	N	N	N	N	N	N	G	N	N	N	N	N	N	N	N	N	N	N	N	.	.	N	N	N	N	N	N	N	N	N
NC_003143.1	314599	A	G	synonymous_variant	yapK	c.1266T>C	p.Asn422Asn	N	.	.	.	N	.	N	N	N	N	N	N	N	N	N	N	N	N	N	N	N	N	N	N	N	.	.	.	N	N	N	N	G	N	.	N	N
NC_003143.1	314599	A	G	intragenic_variant	gene-YPO_RS01285	n.314599T>C		N	.	.	.	N	.	N	N	N	N	N	N	N	N	N	N	N	N	N	N	N	N	N	N	N	.	.	.	N	N	N	N	G	N	.	N	N
NC_003143.1	322255	G	T	intragenic_variant	gene-YPO_RS01285	n.322255C>A		N	T	N	N	N	N	N	N	N	N	N	.	N	.	.	N	N	N	.	N	N	.	N	N	N	N	N	.	N	N	N	N	N	N	N	N	N
NC_003143.1	325836	T	C	synonymous_variant	YPO_RS02605	c.330A>G	p.Pro110Pro	C	C	N	C	N	C	C	C	C	C	C	C	C	C	C	C	C	C	C	C	C	C	C	C	C	C	C	N	C	C	C	C	C	C	C	C	C
NC_003143.1	325836	T	C	intragenic_variant	gene-YPO_RS01285	n.325836A>G		C	C	N	C	N	C	C	C	C	C	C	C	C	C	C	C	C	C	C	C	C	C	C	C	C	C	C	N	C	C	C	C	C	C	C	C	C
NC_003143.1	327932	C	T	intragenic_variant	gene-YPO_RS01285	n.327932G>A		T	.	N	.	N	.	.	.	.	.	.	.	.	.	.	.	.	N	.	.	.	.	.	N	.	.	.	.	.	.	.	.	.	.	.	.	.
NC_003143.1	341720	A	G	missense_variant	rhaS	c.671A>G	p.His224Arg	.	N	.	.	N	G	.	.	.	.	.	.	.	.	.	.	.	.	.	.	.	.	.	.	.	.	.	.	G	.	.	.	.	.	.	.	.
NC_003143.1	341720	A	G	intragenic_variant	gene-YPO_RS01285	n.341720T>C		.	N	.	.	N	G	.	.	.	.	.	.	.	.	.	.	.	.	.	.	.	.	.	.	.	.	.	.	G	.	.	.	.	.	.	.	.
NC_003143.1	347619	C	T	missense_variant	YPO_RS02695	c.1853C>T	p.Pro618Leu	.	.	.	.	N	T	.	.	.	.	.	.	.	.	.	.	.	N	.	.	N	.	.	.	.	.	.	.	.	.	N	N	N	N	N	N	.
NC_003143.1	347619	C	T	intragenic_variant	gene-YPO_RS01285	n.347619G>A		.	.	.	.	N	T	.	.	.	.	.	.	.	.	.	.	.	N	.	.	N	.	.	.	.	.	.	.	.	.	N	N	N	N	N	N	.
NC_003143.1	351821	T	G	missense_variant	aegA	c.1851T>G	p.His617Gln	G	G	G	G	N	G	G	G	G	G	G	G	G	G	G	G	G	G	G	G	G	G	G	G	G	G	G	G	G	N	G	G	G	G	G	G	G
NC_003143.1	351821	T	G	intragenic_variant	gene-YPO_RS01285	n.351821A>C		G	G	G	G	N	G	G	G	G	G	G	G	G	G	G	G	G	G	G	G	G	G	G	G	G	G	G	G	G	N	G	G	G	G	G	G	G
NC_003143.1	359271	C	T	missense_variant	aspA	c.692G>A	p.Gly231Asp	N	N	T	.	N	.	.	.	.	.	.	.	.	.	.	.	.	.	.	.	.	.	.	.	.	.	.	.	.	N	.	.	.	.	.	.	.
NC_003143.1	359271	C	T	intragenic_variant	gene-YPO_RS01285	n.359271G>A		N	N	T	.	N	.	.	.	.	.	.	.	.	.	.	.	.	.	.	.	.	.	.	.	.	.	.	.	.	N	.	.	.	.	.	.	.
NC_003143.1	361909	A	C	synonymous_variant	groL	c.327A>C	p.Ala109Ala	.	.	N	.	C (3)	.	N	.	N	N	N	N	.	.	N	N	N	N	N	N	N	N	.	.	.	N	.	.	.	N	N	N	.	.	.	N	N
NC_003143.1	361909	A	C	intragenic_variant	gene-YPO_RS01285	n.361909T>G		.	.	N	.	C (3)	.	N	.	N	N	N	N	.	.	N	N	N	N	N	N	N	N	.	.	.	N	.	.	.	N	N	N	.	.	.	N	N
NC_003143.1	362797	C	A	synonymous_variant	groL	c.1215C>A	p.Ala405Ala	.	N	.	.	N	.	.	.	.	.	N	.	.	.	.	.	N	N	.	.	.	N	N	.	.	N	.	.	N	N	.	.	.	A	.	.	.
NC_003143.1	362797	C	A	intragenic_variant	gene-YPO_RS01285	n.362797G>T		.	N	.	.	N	.	.	.	.	.	N	.	.	.	.	.	N	N	.	.	.	N	N	.	.	N	.	.	N	N	.	.	.	A	.	.	.
NC_003143.1	363195	T	C	missense_variant	groL	c.1613T>C	p.Met538Thr	.	.	.	.	N	.	.	.	.	.	C	.	.	.	.	.	.	N	.	.	.	.	.	.	.	.	.	.	.	.	C	C	N	C	C	N	N
NC_003143.1	363195	T	C	intragenic_variant	gene-YPO_RS01285	n.363195A>G		.	.	.	.	N	.	.	.	.	.	C	.	.	.	.	.	.	N	.	.	.	.	.	.	.	.	.	.	.	.	C	C	N	C	C	N	N
NC_003143.1	363199	T	C	synonymous_variant	groL	c.1617T>C	p.Gly539Gly	.	.	.	.	N	.	N	.	N	N	N	N	.	.	.	C	.	.	.	.	.	N	.	.	.	N	.	.	.	.	.	.	N	.	.	N	N
NC_003143.1	363199	T	C	intragenic_variant	gene-YPO_RS01285	n.363199A>G		.	.	.	.	N	.	N	.	N	N	N	N	.	.	.	C	.	.	.	.	.	N	.	.	.	N	.	.	.	.	.	.	N	.	.	N	N
NC_003143.1	363202	T	C	synonymous_variant	groL	c.1620T>C	p.Gly540Gly	.	.	.	.	N	.	N	.	N	N	.	N	.	.	N	C	.	.	.	.	.	.	.	.	.	N	.	.	.	N	.	.	N	.	.	N	N
NC_003143.1	363202	T	C	intragenic_variant	gene-YPO_RS01285	n.363202A>G		.	.	.	.	N	.	N	.	N	N	.	N	.	.	N	C	.	.	.	.	.	.	.	.	.	N	.	.	.	N	.	.	N	.	.	N	N
NC_003143.1	366827	G	A	intragenic_variant	gene-YPO_RS01285	n.366827C>T		N	N	N	.	N	.	.	.	.	.	.	.	.	.	.	.	.	.	.	.	.	.	.	.	.	.	.	A	.	.	.	.	.	.	.	.	.
NC_003143.1	366840	T	A	intragenic_variant	gene-YPO_RS01285	n.366840A>T		N	N	N	N	N	A	A	A	A	A	A	A	A	A	A	N	A	A	A	N	N	N	A	N	A	A	A	N	A	A	N	N	A	N	N	A	A
NC_003143.1	366841	A	G	intragenic_variant	gene-YPO_RS01285	n.366841T>C		N	N	N	N	N	G	G	G	G	G	N	N	G	G	N	N	G	G	G	N	N	N	G	N	G	N	N	N	G	G	N	N	N	N	N	G	G
NC_003143.1	366844	T	C	intragenic_variant	gene-YPO_RS01285	n.366844A>G		N	N	N	N	N	C	N	N	C	C	N	N	N	N	N	N	C	N	N	N	N	N	N	N	C	N	N	N	C	N	N	N	N	N	N	N	C
NC_003143.1	367545	C	A	intragenic_variant	gene-YPO_RS01285	n.367545G>T		N	N	N	A	N	N	N	N	N	N	N	N	N	N	N	N	N	N	N	N	N	N	N	N	N	N	N	N	N	N	N	N	N	N	N	N	N
NC_003143.1	373649	T	C	missense_variant	mscM	c.2183A>G	p.His728Arg	.	N	N	.	N	.	.	.	.	.	.	N	.	.	.	N	.	.	.	.	N	N	.	.	.	.	.	.	C	N	N	.	.	N	N	.	.
NC_003143.1	373649	T	C	intragenic_variant	gene-YPO_RS01285	n.373649A>G		.	N	N	.	N	.	.	.	.	.	.	N	.	.	.	N	.	.	.	.	N	N	.	.	.	.	.	.	C	N	N	.	.	N	N	.	.
NC_003143.1	379427	A	G	intragenic_variant	gene-YPO_RS01285	n.379427T>C		.	G	N	.	N	.	.	.	.	.	N	.	.	.	.	.	N	.	N	.	.	.	.	.	.	N	.	N	.	N	N	.	N	N	N	.	.
NC_003143.1	392252	C	T	intragenic_variant	gene-YPO_RS01285	n.392252G>A		T	N	.	.	N	.	.	.	.	.	.	.	.	.	.	N	.	N	.	.	.	.	.	.	.	.	.	.	.	N	N	.	.	N	.	.	.
NC_003143.1	398474	G	A	intragenic_variant	gene-YPO_RS01285	n.398474C>T		.	.	N	.	N	.	N	.	.	.	N	.	.	.	N	N	N	N	N	.	N	.	.	.	.	.	.	.	.	N	N	.	N	A	N	N	.
NC_003143.1	399039	G	A	missense_variant	YPO_RS02915	c.280G>A	p.Gly94Ser	.	.	A	.	N	.	.	.	.	.	.	.	N	.	.	.	.	.	.	.	.	.	.	.	.	.	.	N	.	.	.	.	.	.	.	.	.
NC_003143.1	399039	G	A	intragenic_variant	gene-YPO_RS01285	n.399039C>T		.	.	A	.	N	.	.	.	.	.	.	.	N	.	.	.	.	.	.	.	.	.	.	.	.	.	.	N	.	.	.	.	.	.	.	.	.
NC_003143.1	399533	C	A	missense_variant	YPO_RS02915	c.774C>A	p.Phe258Leu	.	.	.	.	N	A	.	.	.	.	.	N	.	.	.	.	.	.	.	.	.	.	.	.	.	N	.	.	A	.	.	.	.	.	.	.	.
NC_003143.1	399533	C	A	intragenic_variant	gene-YPO_RS01285	n.399533G>T		.	.	.	.	N	A	.	.	.	.	.	N	.	.	.	.	.	.	.	.	.	.	.	.	.	N	.	.	A	.	.	.	.	.	.	.	.
NC_003143.1	399644	C	G	missense_variant	YPO_RS02915	c.885C>G	p.Ile295Met	.	.	.	.	N	G	.	.	.	.	.	.	.	.	.	.	.	.	.	.	.	.	.	.	.	.	.	.	.	.	.	.	.	.	.	.	.
NC_003143.1	399644	C	G	intragenic_variant	gene-YPO_RS01285	n.399644G>C		.	.	.	.	N	G	.	.	.	.	.	.	.	.	.	.	.	.	.	.	.	.	.	.	.	.	.	.	.	.	.	.	.	.	.	.	.
NC_003143.1	399647	G	A	synonymous_variant	YPO_RS02915	c.888G>A	p.Leu296Leu	.	.	.	.	N	A	.	.	.	.	.	.	.	.	.	.	.	.	.	.	.	.	.	.	.	.	.	.	.	.	.	.	.	.	.	.	.
NC_003143.1	399647	G	A	intragenic_variant	gene-YPO_RS01285	n.399647C>T		.	.	.	.	N	A	.	.	.	.	.	.	.	.	.	.	.	.	.	.	.	.	.	.	.	.	.	.	.	.	.	.	.	.	.	.	.
NC_003143.1	400143	G	A	missense_variant	YPO_RS02915	c.1384G>A	p.Gly462Arg	A	A	A	A	N	.	A	A	A	A	A	.	N	N	.	A	.	A	.	.	.	A	A	A	A	A	A	.	.	A	A	A	A	A	A	A	A
NC_003143.1	400143	G	A	intragenic_variant	gene-YPO_RS01285	n.400143C>T		A	A	A	A	N	.	A	A	A	A	A	.	N	N	.	A	.	A	.	.	.	A	A	A	A	A	A	.	.	A	A	A	A	A	A	A	A
NC_003143.1	401197	G	A	missense_variant	YPO_RS02930	c.697C>T	p.His233Tyr	N	N	N	N	N	N	N	N	N	N	N	N	N	N	N	N	N	N	N	N	N	N	N	N	N	N	N	A	N	N	N	N	N	N	N	N	N
NC_003143.1	401197	G	A	intragenic_variant	gene-YPO_RS01285	n.401197C>T		N	N	N	N	N	N	N	N	N	N	N	N	N	N	N	N	N	N	N	N	N	N	N	N	N	N	N	A	N	N	N	N	N	N	N	N	N
NC_003143.1	406413	A	T	missense_variant	YPO_RS02945	c.1305A>T	p.Lys435Asn	T	N	.	.	N	N	.	.	.	.	.	N	.	.	N	N	.	N	.	.	.	.	.	.	.	.	.	.	.	.	.	.	.	.	.	.	.
NC_003143.1	406413	A	T	intragenic_variant	gene-YPO_RS01285	n.406413T>A		T	N	.	.	N	N	.	.	.	.	.	N	.	.	N	N	.	N	.	.	.	.	.	.	.	.	.	.	.	.	.	.	.	.	.	.	.
NC_003143.1	409503	T	C	missense_variant	YPO_RS02960	c.680T>C	p.Phe227Ser	.	N	.	.	N	N	.	.	.	.	.	N	.	.	N	N	.	N	N	N	N	.	.	.	.	.	.	.	C	.	N	N	N	N	N	N	N
NC_003143.1	409503	T	C	intragenic_variant	gene-YPO_RS01285	n.409503A>G		.	N	.	.	N	N	.	.	.	.	.	N	.	.	N	N	.	N	N	N	N	.	.	.	.	.	.	.	C	.	N	N	N	N	N	N	N
NC_003143.1	411758	G	A	missense_variant	YPO_RS02975	c.164C>T	p.Pro55Leu	.	.	A	.	N	N	.	.	.	.	.	N	.	.	N	N	.	.	.	.	.	.	.	.	.	.	.	.	.	.	.	.	.	.	.	.	.
NC_003143.1	411758	G	A	intragenic_variant	gene-YPO_RS01285	n.411758C>T		.	.	A	.	N	N	.	.	.	.	.	N	.	.	N	N	.	.	.	.	.	.	.	.	.	.	.	.	.	.	.	.	.	.	.	.	.
NC_003143.1	412002	A	G	intragenic_variant	gene-YPO_RS01285	n.412002T>C		N	N	N	N	N	N	N	N	N	N	N	N	N	N	N	G	N	N	N	N	N	N	N	N	N	N	N	N	N	N	N	N	N	N	N	N	N
NC_003143.1	416637	G	A	synonymous_variant	YPO_RS02995	c.465C>T	p.Leu155Leu	N	N	A	.	N	.	.	.	.	.	.	.	.	.	.	.	.	N	.	.	N	.	.	.	.	.	.	.	.	.	.	.	.	N	.	.	.
NC_003143.1	416637	G	A	intragenic_variant	gene-YPO_RS01285	n.416637C>T		N	N	A	.	N	.	.	.	.	.	.	.	.	.	.	.	.	N	.	.	N	.	.	.	.	.	.	.	.	.	.	.	.	N	.	.	.
NC_003143.1	417323	G	A	intragenic_variant	gene-YPO_RS01285	n.417323C>T		.	N	.	.	N	A	.	.	.	.	.	N	.	.	N	N	.	.	.	N	.	.	.	.	.	.	.	.	.	.	.	.	.	N	.	.	.
NC_003143.1	420203	G	T	intragenic_variant	gene-YPO_RS01285	n.420203C>A		.	.	.	.	N	T	.	.	.	.	.	.	.	.	.	N	.	N	.	.	.	.	.	.	.	.	.	.	.	.	.	.	.	.	.	.	.
NC_003143.1	420208	G	T	intragenic_variant	gene-YPO_RS01285	n.420208C>A		.	.	.	.	N	T	.	.	.	.	.	.	.	.	.	N	.	N	.	.	.	.	.	.	.	.	.	.	.	.	.	.	.	.	.	.	.
NC_003143.1	420349	C	T	missense_variant	YPO_RS03020	c.1045G>A	p.Glu349Lys	.	N	T	.	N	.	.	.	.	.	.	.	.	.	.	.	.	.	.	.	.	.	.	.	.	.	.	.	.	.	.	.	.	.	.	.	.
NC_003143.1	420349	C	T	intragenic_variant	gene-YPO_RS01285	n.420349G>A		.	N	T	.	N	.	.	.	.	.	.	.	.	.	.	.	.	.	.	.	.	.	.	.	.	.	.	.	.	.	.	.	.	.	.	.	.
NC_003143.1	427519	G	T	intragenic_variant	gene-YPO_RS01285	n.427519C>A		N	.	N	.	N	.	.	N	.	.	.	.	.	.	N	.	.	.	.	.	.	.	N	N	.	T	N	.	.	.	.	.	.	.	.	.	.
NC_003143.1	434116	G	A	missense_variant	lsrK	c.1444G>A	p.Val482Met	.	N	A	.	N	.	.	.	.	.	.	.	N	.	.	.	.	N	.	.	.	.	.	.	.	.	.	.	.	.	.	.	.	.	.	.	.
NC_003143.1	434116	G	A	intragenic_variant	gene-YPO_RS01285	n.434116C>T		.	N	A	.	N	.	.	.	.	.	.	.	N	.	.	.	.	N	.	.	.	.	.	.	.	.	.	.	.	.	.	.	.	.	.	.	.
NC_003143.1	434257	T	G	missense_variant	lsrK	c.1585T>G	p.Cys529Gly	.	.	.	.	N	.	N	.	.	.	.	.	.	.	.	N	.	.	.	.	.	.	.	.	.	.	.	.	G	.	.	.	.	.	.	.	.
NC_003143.1	434257	T	G	intragenic_variant	gene-YPO_RS01285	n.434257A>C		.	.	.	.	N	.	N	.	.	.	.	.	.	.	.	N	.	.	.	.	.	.	.	.	.	.	.	.	G	.	.	.	.	.	.	.	.
NC_003143.1	442439	T	C	intragenic_variant	gene-YPO_RS01285	n.442439A>G		C	C	C	C	N	C	C	C	C	C	C	C	C	C	C	N	C	C	C	C	C	C	C	C	C	C	C	C	C	C	C	C	C	C	C	C	C
NC_003143.1	445431	T	C	intragenic_variant	gene-YPO_RS01285	n.445431A>G		.	N	N	.	N	.	.	.	.	.	.	.	.	.	.	.	.	.	.	.	.	.	.	.	.	.	.	.	C	.	.	.	.	.	.	.	.
NC_003143.1	445674	T	C	missense_variant	YPO_RS03120	c.938A>G	p.Asn313Ser	.	.	.	.	N	.	.	.	.	.	.	.	.	.	.	N	.	.	.	.	.	.	.	.	.	.	.	.	C	.	.	.	.	.	.	.	.
NC_003143.1	445674	T	C	intragenic_variant	gene-YPO_RS01285	n.445674A>G		.	.	.	.	N	.	.	.	.	.	.	.	.	.	.	N	.	.	.	.	.	.	.	.	.	.	.	.	C	.	.	.	.	.	.	.	.
NC_003143.1	456930	T	C	intragenic_variant	gene-YPO_RS01285	n.456930A>G		C	N	N	N	N	.	N	N	N	N	N	.	.	.	.	N	.	N	.	.	.	N	N	N	N	N	N	.	.	.	N	C	N	.	N	N	N
NC_003143.1	456953	A	G	intragenic_variant	gene-YPO_RS01285	n.456953T>C		.	N	.	.	N	N	.	.	.	.	.	.	.	.	.	.	N	N	.	N	G	.	.	.	.	.	.	N	.	.	.	.	N	N	.	.	.
NC_003143.1	456954	A	T	intragenic_variant	gene-YPO_RS01285	n.456954T>A		.	N	.	.	N	N	.	.	.	.	.	.	.	.	.	.	.	N	.	.	T	.	.	.	.	.	.	.	.	.	.	.	N	N	.	.	.
NC_003143.1	460999	G	T	synonymous_variant	deoD	c.9G>T	p.Thr3Thr	.	N	.	.	N	.	.	.	.	.	T	.	.	.	.	.	.	.	.	.	.	.	.	.	.	.	.	.	.	N	.	.	N	.	.	.	.
NC_003143.1	460999	G	T	intragenic_variant	gene-YPO_RS01285	n.460999C>A		.	N	.	.	N	.	.	.	.	.	T	.	.	.	.	.	.	.	.	.	.	.	.	.	.	.	.	.	.	N	.	.	N	.	.	.	.
NC_003143.1	472882	G	A	missense_variant	YPO_RS03245	c.2567C>T	p.Ala856Val	A	N	.	.	N	.	.	.	.	.	.	.	.	.	.	N	.	N	.	.	.	.	.	.	.	.	.	.	.	.	.	.	.	.	.	.	.
NC_003143.1	472882	G	A	intragenic_variant	gene-YPO_RS01285	n.472882C>T		A	N	.	.	N	.	.	.	.	.	.	.	.	.	.	N	.	N	.	.	.	.	.	.	.	.	.	.	.	.	.	.	.	.	.	.	.
NC_003143.1	477107	C	T	synonymous_variant	sltY	c.1090C>T	p.Leu364Leu	T	.	T	.	N	.	T	T	T	T	.	.	.	.	.	.	.	.	.	.	.	.	T	T	T	T	T	.	.	.	.	.	.	.	.	.	.
NC_003143.1	477107	C	T	intragenic_variant	gene-YPO_RS01285	n.477107G>A		T	.	T	.	N	.	T	T	T	T	.	.	.	.	.	.	.	.	.	.	.	.	T	T	T	T	T	.	.	.	.	.	.	.	.	.	.
NC_003143.1	480773	C	T	intragenic_variant	gene-YPO_RS01285	n.480773G>A		T	N	T	.	N	.	T	T	T	T	.	.	.	.	.	.	.	.	.	.	.	.	T	T	T	T	N	.	.	.	.	.	.	.	.	.	.
NC_003143.1	482327	G	T	intragenic_variant	gene-YPO_RS01285	n.482327C>A		T	N	T	.	N	.	N	T	T	T	.	.	.	.	.	.	.	N	.	.	N	.	T	T	T	T	T	.	.	.	.	N	N	N	.	.	.
NC_003143.1	483293	T	C	intragenic_variant	gene-YPO_RS01285	n.483293A>G		.	N	N	.	N	.	N	.	.	.	.	N	.	.	.	N	.	N	.	.	.	N	N	.	.	.	.	.	C	.	N	N	N	N	N	.	N
NC_003143.1	485976	C	T	synonymous_variant	thrB	c.120C>T	p.Ala40Ala	.	.	.	.	N	T	.	.	.	.	.	.	.	.	.	.	.	.	.	.	.	.	N	.	.	.	.	.	.	.	.	.	.	.	.	.	.
NC_003143.1	485976	C	T	intragenic_variant	gene-YPO_RS01285	n.485976G>A		.	.	.	.	N	T	.	.	.	.	.	.	.	.	.	.	.	.	.	.	.	.	N	.	.	.	.	.	.	.	.	.	.	.	.	.	.
NC_003143.1	488947	T	C	synonymous_variant	yaaA	c.726A>G	p.Ala242Ala	.	.	.	.	N	.	.	.	.	.	.	.	.	.	.	.	.	.	.	.	.	.	.	.	.	.	.	.	C	.	.	.	.	.	.	.	.
NC_003143.1	488947	T	C	intragenic_variant	gene-YPO_RS01285	n.488947A>G		.	.	.	.	N	.	.	.	.	.	.	.	.	.	.	.	.	.	.	.	.	.	.	.	.	.	.	.	C	.	.	.	.	.	.	.	.
NC_003143.1	499405	C	T	synonymous_variant	dnaJ	c.45C>T	p.Asp15Asp	.	N	T	.	N	.	.	.	.	.	.	.	.	.	.	N	.	.	.	.	.	.	.	.	.	.	.	.	.	.	.	.	.	.	.	.	.
NC_003143.1	499405	C	T	intragenic_variant	gene-YPO_RS01285	n.499405G>A		.	N	T	.	N	.	.	.	.	.	.	.	.	.	.	N	.	.	.	.	.	.	.	.	.	.	.	.	.	.	.	.	.	.	.	.	.
NC_003143.1	508859	C	T	missense_variant	ispH	c.293C>T	p.Pro98Leu	.	T	N	.	N	.	.	.	.	.	.	.	.	.	.	.	.	N	.	.	.	.	.	.	.	.	.	.	.	.	.	.	.	N	.	.	.
NC_003143.1	508859	C	T	intragenic_variant	gene-YPO_RS01285	n.508859G>A		.	T	N	.	N	.	.	.	.	.	.	.	.	.	.	.	.	N	.	.	.	.	.	.	.	.	.	.	.	.	.	.	.	N	.	.	.
NC_003143.1	510428	C	T	intragenic_variant	gene-YPO_RS01285	n.510428G>A		T	N	N	.	N	N	N	N	N	N	N	N	N	.	N	N	N	N	.	N	N	N	.	.	.	.	.	.	N	N	N	N	N	N	N	N	N
NC_003143.1	528975	A	C	missense_variant	djlA	c.322A>C	p.Ser108Arg	N	.	N	.	N	.	N	N	.	.	.	.	.	.	.	.	.	.	.	.	.	.	N	N	C	N	N	.	.	.	.	.	.	.	.	.	.
NC_003143.1	528975	A	C	intragenic_variant	gene-YPO_RS01285	n.528975T>G		N	.	N	.	N	.	N	N	.	.	.	.	.	.	.	.	.	.	.	.	.	.	N	N	C	N	N	.	.	.	.	.	.	.	.	.	.
NC_003143.1	528976	G	A	missense_variant	djlA	c.323G>A	p.Ser108Asn	N	N	N	.	N	.	N	N	N	N	.	.	.	.	.	.	.	.	.	.	.	.	N	N	A	A	N	.	.	.	.	.	.	.	.	.	.
NC_003143.1	528976	G	A	intragenic_variant	gene-YPO_RS01285	n.528976C>T		N	N	N	.	N	.	N	N	N	N	.	.	.	.	.	.	.	.	.	.	.	.	N	N	A	A	N	.	.	.	.	.	.	.	.	.	.
NC_003143.1	541863	C	T	missense_variant	tssH	c.1999C>T	p.Arg667Cys	.	T	.	.	N	.	.	.	.	.	.	.	.	.	.	.	.	.	.	.	.	.	.	.	.	.	.	.	.	.	.	.	.	.	.	.	.
NC_003143.1	541863	C	T	intragenic_variant	gene-YPO_RS01285	n.541863G>A		.	T	.	.	N	.	.	.	.	.	.	.	.	.	.	.	.	.	.	.	.	.	.	.	.	.	.	.	.	.	.	.	.	.	.	.	.
NC_003143.1	545488	T	C	stop_lost&splice_region_variant	YPO_RS03545	c.571T>C	p.Ter191Glnext*?	C	C	C	C	N	C	C	C	C	C	C	C	C	C	C	C	C	C	C	C	C	C	C	C	C	C	C	C	C	C	C	C	C	C	C	C	C
NC_003143.1	545488	T	C	intragenic_variant	gene-YPO_RS01285	n.545488A>G		C	C	C	C	N	C	C	C	C	C	C	C	C	C	C	C	C	C	C	C	C	C	C	C	C	C	C	C	C	C	C	C	C	C	C	C	C
NC_003143.1	547131	T	G	synonymous_variant	YPO_RS03550	c.1617T>G	p.Pro539Pro	.	.	N	.	N	G	.	.	.	.	.	.	.	.	.	.	.	.	.	.	.	.	.	.	.	.	.	.	G	.	.	.	.	.	.	.	.
NC_003143.1	547131	T	G	intragenic_variant	gene-YPO_RS01285	n.547131A>C		.	.	N	.	N	G	.	.	.	.	.	.	.	.	.	.	.	.	.	.	.	.	.	.	.	.	.	.	G	.	.	.	.	.	.	.	.
NC_003143.1	548198	C	A	missense_variant	YPO_RS03555	c.1036C>A	p.His346Asn	.	N	.	.	N	.	.	.	.	.	A	.	.	.	.	.	.	.	.	.	.	.	.	.	.	.	.	.	.	.	A	A	A	A	A	A	A
NC_003143.1	548198	C	A	intragenic_variant	gene-YPO_RS01285	n.548198G>T		.	N	.	.	N	.	.	.	.	.	A	.	.	.	.	.	.	.	.	.	.	.	.	.	.	.	.	.	.	.	A	A	A	A	A	A	A
NC_003143.1	549767	T	C	intragenic_variant	gene-YPO_RS01285	n.549767A>G		N	N	N	N	N	C	N	N	N	N	N	.	.	.	.	N	.	N	.	.	.	.	N	N	N	N	N	.	.	N	N	N	N	C	N	N	N
NC_003143.1	549775	C	A	intragenic_variant	gene-YPO_RS01285	n.549775G>T		N	N	N	N	N	N	N	N	N	N	N	.	.	.	.	N	.	N	.	.	.	N	N	A	N	.	N	.	.	N	N	N	N	N	N	N	N
NC_003143.1	549785	C	T	intragenic_variant	gene-YPO_RS01285	n.549785G>A		T	N	N	T	N	.	T	T	T	T	T	.	.	.	.	T	.	N	.	.	.	N	T	N	T	T	T	.	.	T	N	T	T	T	T	T	T
NC_003143.1	553956	C	T	missense_variant	tssM	c.1082C>T	p.Ser361Leu	.	.	T	.	N	.	.	.	.	.	.	.	.	.	.	.	.	.	.	.	.	.	.	.	.	.	.	.	.	.	.	.	.	.	.	.	.
NC_003143.1	553956	C	T	intragenic_variant	gene-YPO_RS01285	n.553956G>A		.	.	T	.	N	.	.	.	.	.	.	.	.	.	.	.	.	.	.	.	.	.	.	.	.	.	.	.	.	.	.	.	.	.	.	.	.
NC_003143.1	554535	C	T	missense_variant	tssM	c.1661C>T	p.Ser554Phe	.	N	T	.	N	.	.	.	.	.	.	.	.	.	.	.	.	.	.	.	.	.	.	.	.	.	.	.	.	.	.	.	.	.	.	.	.
NC_003143.1	554535	C	T	intragenic_variant	gene-YPO_RS01285	n.554535G>A		.	N	T	.	N	.	.	.	.	.	.	.	.	.	.	.	.	.	.	.	.	.	.	.	.	.	.	.	.	.	.	.	.	.	.	.	.
NC_003143.1	557841	C	T	missense_variant	rapA	c.2012G>A	p.Arg671His	.	.	.	.	N	T	.	.	.	.	.	.	.	N	.	.	.	.	.	.	.	.	.	.	.	.	.	N	.	.	.	.	.	.	.	.	.
NC_003143.1	557841	C	T	intragenic_variant	gene-YPO_RS01285	n.557841G>A		.	.	.	.	N	T	.	.	.	.	.	.	.	N	.	.	.	.	.	.	.	.	.	.	.	.	.	N	.	.	.	.	.	.	.	.	.
NC_003143.1	558634	G	A	synonymous_variant	rapA	c.1219C>T	p.Leu407Leu	N	N	A	.	N	.	.	.	.	.	.	.	.	.	.	.	.	.	.	.	.	.	.	.	.	.	N	.	.	.	.	.	.	.	.	.	.
NC_003143.1	558634	G	A	intragenic_variant	gene-YPO_RS01285	n.558634C>T		N	N	A	.	N	.	.	.	.	.	.	.	.	.	.	.	.	.	.	.	.	.	.	.	.	.	N	.	.	.	.	.	.	.	.	.	.
NC_003143.1	571175	A	G	non_coding_transcript_exon_variant	gene-YPO_RS01285	n.925A>G		N	N	N	N	N	.	N	.	G	G	N	.	.	.	N	N	N	N	.	N	N	N	N	N	.	.	.	.	N	N	N	.	N	N	N	N	N
NC_003143.1	571185	T	A	intragenic_variant	gene-YPO_RS01285	n.571185A>T		N	N	N	N	N	N	N	N	N	N	N	N	N	N	N	N	N	N	N	N	N	N	N	A	.	N	N	N	N	N	N	N	N	N	N	N	N
NC_003143.1	573134	T	A	intragenic_variant	gene-YPO_RS01285	n.573134A>T		N	N	N	A	N	N	N	N	N	N	N	N	N	N	N	N	N	N	N	N	N	N	N	N	N	N	N	N	N	N	N	N	N	N	N	N	N
NC_003143.1	573136	A	G	intragenic_variant	gene-YPO_RS01285	n.573136T>C		N	N	N	G	N	N	N	N	G	G	N	N	G	N	N	N	N	N	N	N	N	N	N	N	N	N	N	N	N	N	N	N	N	N	N	N	N
NC_003143.1	573137	C	A	intragenic_variant	gene-YPO_RS01285	n.573137G>T		N	N	N	A	N	N	N	N	A	A	N	N	A	N	A	N	N	N	N	N	N	N	A	N	A	N	N	N	N	N	N	N	N	N	N	N	N
NC_003143.1	573138	A	T	intragenic_variant	gene-YPO_RS01285	n.573138T>A		N	N	N	T	N	N	N	N	T	T	N	N	T	N	T	N	N	N	N	N	N	N	T	N	T	N	N	N	N	N	N	N	N	N	N	N	N
NC_003143.1	578382	T	A	intragenic_variant	gene-YPO_RS01285	n.578382A>T		.	.	.	.	N	.	N	N	.	.	.	.	.	.	.	.	N	N	.	.	N	.	.	.	.	.	.	.	A	N	N	.	N	N	N	.	.
NC_003143.1	579083	C	A	intragenic_variant	gene-YPO_RS01285	n.579083G>T		.	N	N	.	N	.	.	N	.	.	.	.	.	.	.	.	.	N	.	.	N	N	.	.	.	.	.	N	A	N	N	N	N	N	N	.	N
NC_003143.1	579084	A	T	intragenic_variant	gene-YPO_RS01285	n.579084T>A		.	N	N	.	N	.	.	N	.	.	.	.	.	.	.	.	.	N	.	.	N	N	.	.	.	.	.	.	T	N	N	N	N	N	N	.	N
NC_003143.1	579085	C	A	intragenic_variant	gene-YPO_RS01285	n.579085G>T		.	N	N	.	N	.	.	N	.	.	.	.	.	N	.	.	.	N	.	.	N	N	.	.	.	.	.	.	A	N	N	N	N	N	N	.	N
NC_003143.1	581400	T	C	intragenic_variant	gene-YPO_RS01285	n.581400A>G		N	.	N	N	N	N	N	N	N	N	N	N	N	N	N	N	N	N	N	C	N	N	N	.	N	N	N	N	N	.	N	N	C	N	N	N	N
NC_003143.1	581401	A	T	intragenic_variant	gene-YPO_RS01285	n.581401T>A		N	.	N	N	N	N	N	N	N	N	N	N	N	N	N	N	N	N	N	N	N	N	N	.	N	N	N	N	N	.	N	N	T	N	N	N	N
NC_003143.1	581519	G	A	intragenic_variant	gene-YPO_RS01285	n.581519C>T		A	.	A	.	N	.	A	A	A	A	N	.	.	.	.	.	.	N	.	.	.	.	A	A	A	A	A	.	.	.	.	N	N	N	N	N	N
NC_003143.1	581524	A	G	intragenic_variant	gene-YPO_RS01285	n.581524T>C		.	.	.	.	N	.	.	.	.	.	N	.	.	.	.	.	.	G	.	.	.	.	.	.	.	.	.	.	.	.	G	N	G	N	N	N	N
NC_003143.1	581536	G	T	intragenic_variant	gene-YPO_RS01285	n.581536C>A		.	N	.	.	N	.	.	.	.	.	N	.	.	.	.	.	.	N	N	.	.	.	.	.	.	.	.	.	.	.	T	N	N	.	N	N	N
NC_003143.1	588078	G	A	missense_variant	cra	c.676G>A	p.Gly226Ser	.	A	.	.	N	.	.	.	.	.	.	.	.	.	.	.	.	.	.	.	.	.	.	.	.	.	.	.	.	.	.	.	.	.	.	.	.
NC_003143.1	588078	G	A	intragenic_variant	gene-YPO_RS01285	n.588078C>T		.	A	.	.	N	.	.	.	.	.	.	.	.	.	.	.	.	.	.	.	.	.	.	.	.	.	.	.	.	.	.	.	.	.	.	.	.
NC_003143.1	588081	G	A	missense_variant	cra	c.679G>A	p.Val227Met	.	A	.	.	N	.	.	.	.	.	.	.	.	.	.	.	.	.	.	.	.	.	.	.	.	.	.	.	.	.	.	.	.	.	.	.	.
NC_003143.1	588081	G	A	intragenic_variant	gene-YPO_RS01285	n.588081C>T		.	A	.	.	N	.	.	.	.	.	.	.	.	.	.	.	.	.	.	.	.	.	.	.	.	.	.	.	.	.	.	.	.	.	.	.	.
NC_003143.1	592122	C	T	synonymous_variant	YPO_RS03735	c.234C>T	p.Gly78Gly	.	.	.	.	N	.	.	N	.	.	.	.	.	.	.	N	.	.	.	.	.	.	.	.	.	.	.	T	.	N	.	.	.	.	.	.	.
NC_003143.1	592122	C	T	intragenic_variant	gene-YPO_RS01285	n.592122G>A		.	.	.	.	N	.	.	N	.	.	.	.	.	.	.	N	.	.	.	.	.	.	.	.	.	.	.	T	.	N	.	.	.	.	.	.	.
NC_003143.1	599797	C	T	synonymous_variant	ftsW	c.904C>T	p.Leu302Leu	.	.	T	.	N	.	N	.	.	.	.	.	.	.	.	.	.	.	.	.	.	.	.	.	.	.	.	.	.	.	.	.	.	.	.	.	.
NC_003143.1	599797	C	T	intragenic_variant	gene-YPO_RS01285	n.599797G>A		.	.	T	.	N	.	N	.	.	.	.	.	.	.	.	.	.	.	.	.	.	.	.	.	.	.	.	.	.	.	.	.	.	.	.	.	.
NC_003143.1	604827	G	A	missense_variant	ftsA	c.283G>A	p.Gly95Arg	.	N	A	.	N	.	.	.	.	.	.	.	.	.	.	.	.	.	.	.	N	.	.	.	.	.	.	.	.	.	.	.	.	.	.	.	.
NC_003143.1	604827	G	A	intragenic_variant	gene-YPO_RS01285	n.604827C>T		.	N	A	.	N	.	.	.	.	.	.	.	.	.	.	.	.	.	.	.	N	.	.	.	.	.	.	.	.	.	.	.	.	.	.	.	.
NC_003143.1	616870	T	C	intragenic_variant	gene-YPO_RS01285	n.616870A>G		C	N	C	C	N	.	N	C	N	N	C	.	.	.	.	C	.	N	.	N	N	C	C	C	C	N	C	.	.	C	N	N	N	N	N	N	N
NC_003143.1	621603	G	A	missense_variant	YPO_RS03880	c.457C>T	p.Leu153Phe	.	.	A	.	N	.	.	.	.	.	.	.	.	.	.	N	.	.	.	.	.	.	.	.	.	.	.	.	.	.	.	.	.	.	.	.	.
NC_003143.1	621603	G	A	intragenic_variant	gene-YPO_RS01285	n.621603C>T		.	.	A	.	N	.	.	.	.	.	.	.	.	.	.	N	.	.	.	.	.	.	.	.	.	.	.	.	.	.	.	.	.	.	.	.	.
NC_003143.1	625166	G	A	missense_variant	YPO_RS03890	c.752G>A	p.Gly251Glu	N	.	A	.	N	.	.	.	.	.	.	.	.	.	.	.	.	.	.	.	.	.	.	.	.	.	.	.	.	.	.	.	.	N	.	.	.
NC_003143.1	625166	G	A	intragenic_variant	gene-YPO_RS01285	n.625166C>T		N	.	A	.	N	.	.	.	.	.	.	.	.	.	.	.	.	.	.	.	.	.	.	.	.	.	.	.	.	.	.	.	.	N	.	.	.
NC_003143.1	626580	G	A	missense_variant	YPO_RS03895	c.704G>A	p.Gly235Asp	N	.	A	.	N	.	.	.	.	.	.	.	.	.	.	.	.	.	.	.	.	.	.	.	.	.	.	.	.	.	.	.	.	.	.	.	.
NC_003143.1	626580	G	A	intragenic_variant	gene-YPO_RS01285	n.626580C>T		N	.	A	.	N	.	.	.	.	.	.	.	.	.	.	.	.	.	.	.	.	.	.	.	.	.	.	.	.	.	.	.	.	.	.	.	.
NC_003143.1	629426	C	T	missense_variant	sstT	c.658G>A	p.Val220Ile	.	N	T	.	N	.	.	.	.	.	.	.	.	.	.	N	.	N	.	.	.	.	.	.	.	.	.	.	.	.	.	.	.	.	.	.	.
NC_003143.1	629426	C	T	intragenic_variant	gene-YPO_RS01285	n.629426G>A		.	N	T	.	N	.	.	.	.	.	.	.	.	.	.	N	.	N	.	.	.	.	.	.	.	.	.	.	.	.	.	.	.	.	.	.	.
NC_003143.1	630647	C	T	missense_variant	YPO_RS03915	c.967G>A	p.Ala323Thr	T	N	.	.	N	.	.	.	.	.	.	.	.	.	.	N	.	.	.	.	.	.	.	.	.	.	.	.	.	.	.	.	.	.	.	.	.
NC_003143.1	630647	C	T	intragenic_variant	gene-YPO_RS01285	n.630647G>A		T	N	.	.	N	.	.	.	.	.	.	.	.	.	.	N	.	.	.	.	.	.	.	.	.	.	.	.	.	.	.	.	.	.	.	.	.
NC_003143.1	631845	C	T	missense_variant	YPO_RS03920	c.481G>A	p.Asp161Asn	.	T	.	.	N	.	.	.	.	.	.	.	.	.	.	.	.	.	.	.	.	.	.	.	.	.	.	.	.	.	.	.	.	.	.	.	.
NC_003143.1	631845	C	T	intragenic_variant	gene-YPO_RS01285	n.631845G>A		.	T	.	.	N	.	.	.	.	.	.	.	.	.	.	.	.	.	.	.	.	.	.	.	.	.	.	.	.	.	.	.	.	.	.	.	.
NC_003143.1	640106	T	A	missense_variant	YPO_RS03940	c.18A>T	p.Gln6His	N	N	N	N	N	.	N	N	N	N	A	.	.	.	.	A	.	N	.	.	N	N	A	N	N	N	N	.	.	A	A	N	A	A	A	A	A
NC_003143.1	640106	T	A	intragenic_variant	gene-YPO_RS01285	n.640106A>T		N	N	N	N	N	.	N	N	N	N	A	.	.	.	.	A	.	N	.	.	N	N	A	N	N	N	N	.	.	A	A	N	A	A	A	A	A
NC_003143.1	640108	G	A	stop_gained	YPO_RS03940	c.16C>T	p.Gln6*	N	N	N	N	N	.	N	N	N	N	A	.	.	.	.	N	.	N	.	.	N	N	A	N	N	N	N	.	.	N	N	N	A	N	N	N	A
NC_003143.1	640108	G	A	intragenic_variant	gene-YPO_RS01285	n.640108C>T		N	N	N	N	N	.	N	N	N	N	A	.	.	.	.	N	.	N	.	.	N	N	A	N	N	N	N	.	.	N	N	N	A	N	N	N	A
NC_003143.1	640109	A	T	missense_variant	YPO_RS03940	c.15T>A	p.Asp5Glu	N	N	N	N	N	.	N	N	N	N	N	.	.	.	.	N	.	N	.	.	N	N	T	N	.	N	N	.	.	N	N	N	N	N	N	N	T
NC_003143.1	640109	A	T	intragenic_variant	gene-YPO_RS01285	n.640109T>A		N	N	N	N	N	.	N	N	N	N	N	.	.	.	.	N	.	N	.	.	N	N	T	N	.	N	N	.	.	N	N	N	N	N	N	N	T
NC_003143.1	640111	C	T	missense_variant	YPO_RS03940	c.13G>A	p.Asp5Asn	N	N	N	N	N	.	N	N	N	N	T	.	.	.	.	N	.	N	.	.	N	N	N	N	T	N	N	.	.	N	N	N	N	N	N	N	N
NC_003143.1	640111	C	T	intragenic_variant	gene-YPO_RS01285	n.640111G>A		N	N	N	N	N	.	N	N	N	N	T	.	.	.	.	N	.	N	.	.	N	N	N	N	T	N	N	.	.	N	N	N	N	N	N	N	N
NC_003143.1	640112	G	T	synonymous_variant	YPO_RS03940	c.12C>A	p.Ile4Ile	N	N	N	N	N	.	N	N	N	N	N	.	.	.	.	N	.	N	.	.	N	N	N	N	T	N	N	.	.	N	N	N	N	N	N	N	N
NC_003143.1	640112	G	T	intragenic_variant	gene-YPO_RS01285	n.640112C>A		N	N	N	N	N	.	N	N	N	N	N	.	.	.	.	N	.	N	.	.	N	N	N	N	T	N	N	.	.	N	N	N	N	N	N	N	N
NC_003143.1	641023	C	T	missense_variant	YPO_RS03945	c.991G>A	p.Asp331Asn	.	.	T	.	N	.	.	.	.	.	.	.	.	.	.	.	.	.	.	.	.	.	.	.	.	.	.	.	.	.	.	.	.	.	.	.	.
NC_003143.1	641023	C	T	intragenic_variant	gene-YPO_RS01285	n.641023G>A		.	.	T	.	N	.	.	.	.	.	.	.	.	.	.	.	.	.	.	.	.	.	.	.	.	.	.	.	.	.	.	.	.	.	.	.	.
NC_003143.1	641722	A	T	missense_variant	YPO_RS03945	c.292T>A	p.Ser98Thr	.	N	.	.	N	.	.	.	.	.	.	.	.	.	.	.	.	.	.	.	.	.	.	.	.	.	.	.	T	.	.	.	N	.	.	.	.
NC_003143.1	641722	A	T	intragenic_variant	gene-YPO_RS01285	n.641722T>A		.	N	.	.	N	.	.	.	.	.	.	.	.	.	.	.	.	.	.	.	.	.	.	.	.	.	.	.	T	.	.	.	N	.	.	.	.
NC_003143.1	655907	G	A	missense_variant	cdiA	c.6589G>A	p.Val2197Ile	.	A	.	.	N	.	.	.	.	.	.	.	.	N	.	.	.	.	.	.	.	.	.	.	.	.	.	.	.	.	.	.	.	.	.	.	.
NC_003143.1	655907	G	A	intragenic_variant	gene-YPO_RS01285	n.655907C>T		.	A	.	.	N	.	.	.	.	.	.	.	.	N	.	.	.	.	.	.	.	.	.	.	.	.	.	.	.	.	.	.	.	.	.	.	.
NC_003143.1	658772	G	T	missense_variant	cdiA	c.9454G>T	p.Asp3152Tyr	N	N	N	.	N	N	.	.	.	.	T	N	.	.	N	N	.	N	.	.	.	N	.	.	.	.	.	.	.	.	T	T	T	T	T	T	T
NC_003143.1	658772	G	T	intragenic_variant	gene-YPO_RS01285	n.658772C>A		N	N	N	.	N	N	.	.	.	.	T	N	.	.	N	N	.	N	.	.	.	N	.	.	.	.	.	.	.	.	T	T	T	T	T	T	T
NC_003143.1	669674	G	A	synonymous_variant	YPO_RS04040	c.1605G>A	p.Gly535Gly	.	.	A	.	N	.	.	.	.	.	.	.	.	.	.	N	.	.	.	.	.	.	.	.	.	.	.	.	.	.	.	.	.	.	.	.	.
NC_003143.1	669674	G	A	intragenic_variant	gene-YPO_RS01285	n.669674C>T		.	.	A	.	N	.	.	.	.	.	.	.	.	.	.	N	.	.	.	.	.	.	.	.	.	.	.	.	.	.	.	.	.	.	.	.	.
NC_003143.1	670903	C	T	missense_variant	YPO_RS04040	c.2834C>T	p.Ala945Val	.	N	.	.	N	T	.	.	.	.	.	.	.	.	.	N	.	.	.	.	.	.	.	.	.	.	.	.	.	.	.	.	.	.	.	.	.
NC_003143.1	670903	C	T	intragenic_variant	gene-YPO_RS01285	n.670903G>A		.	N	.	.	N	T	.	.	.	.	.	.	.	.	.	N	.	.	.	.	.	.	.	.	.	.	.	.	.	.	.	.	.	.	.	.	.
NC_003143.1	687805	G	A	missense_variant	YPO_RS04115	c.371G>A	p.Gly124Glu	.	N	A	.	N	.	.	.	.	.	.	.	.	.	.	.	.	N	.	N	N	.	.	.	.	.	.	.	.	.	N	.	N	N	N	.	.
NC_003143.1	687805	G	A	intragenic_variant	gene-YPO_RS01285	n.687805C>T		.	N	A	.	N	.	.	.	.	.	.	.	.	.	.	.	.	N	.	N	N	.	.	.	.	.	.	.	.	.	N	.	N	N	N	.	.
NC_003143.1	688528	T	C	intragenic_variant	gene-YPO_RS01285	n.688528A>G		.	N	.	.	N	.	N	.	N	N	C	.	.	.	.	.	N	N	N	N	N	.	.	.	.	.	.	.	.	N	N	N	C	N	N	N	N
NC_003143.1	693715	T	C	intragenic_variant	gene-YPO_RS01285	n.693715A>G		.	N	N	C	N	N	N	N	N	N	N	N	N	C	N	N	N	N	N	N	N	N	N	N	N	N	N	N	C	N	N	N	N	N	N	N	C
NC_003143.1	693716	G	C	intragenic_variant	gene-YPO_RS01285	n.693716C>G		.	N	N	N	N	N	N	N	N	N	N	N	N	C	N	N	N	N	N	N	N	N	N	N	N	N	N	N	C	N	N	N	N	N	N	N	N
NC_003143.1	695624	C	T	intragenic_variant	gene-YPO_RS01285	n.695624G>A		.	N	T	.	N	N	N	N	N	N	N	N	N	N	N	N	N	N	N	N	N	N	.	.	.	.	.	N	N	N	N	N	N	N	N	N	N
NC_003143.1	695675	C	A	intragenic_variant	gene-YPO_RS01285	n.695675G>T		A	N	.	N	N	N	N	N	N	N	N	N	N	N	N	N	N	N	N	N	N	N	A	.	.	.	.	N	N	N	N	N	N	N	N	N	N
NC_003143.1	695678	T	G	intragenic_variant	gene-YPO_RS01285	n.695678A>C		N	N	N	N	N	N	N	N	N	N	N	N	N	N	N	N	N	N	N	N	N	N	N	G	G	N	N	N	N	N	N	N	N	N	N	N	N
NC_003143.1	695680	A	C	intragenic_variant	gene-YPO_RS01285	n.695680T>G		N	N	N	N	N	N	N	N	N	N	N	N	N	N	N	N	N	N	N	N	N	N	N	N	C	N	N	N	N	N	N	N	N	N	N	N	N
NC_003143.1	696131	G	A	missense_variant	YPO_RS04170	c.404G>A	p.Arg135Gln	N	.	N	.	N	.	N	N	A	A	.	.	.	.	.	N	.	.	.	.	.	.	A	N	A	A	A	N	.	.	.	.	.	.	.	.	.
NC_003143.1	696131	G	A	intragenic_variant	gene-YPO_RS01285	n.696131C>T		N	.	N	.	N	.	N	N	A	A	.	.	.	.	.	N	.	.	.	.	.	.	A	N	A	A	A	N	.	.	.	.	.	.	.	.	.
NC_003143.1	698477	C	A	non_coding_transcript_exon_variant	gene-YPO_RS01285	n.390C>A		.	N	.	.	N	A	.	.	.	.	.	.	.	.	.	.	.	.	.	.	.	.	.	.	.	.	.	.	.	.	.	.	.	.	.	.	.
NC_003143.1	699494	A	G	synonymous_variant	rpoD	c.1557T>C	p.Gly519Gly	G	G	G	G	N	G	G	G	G	G	G	G	.	.	.	G	G	G	G	G	G	G	G	G	G	G	G	G	G	G	G	G	G	G	G	G	G
NC_003143.1	699494	A	G	intragenic_variant	gene-YPO_RS01285	n.699494T>C		G	G	G	G	N	G	G	G	G	G	G	G	.	.	.	G	G	G	G	G	G	G	G	G	G	G	G	G	G	G	G	G	G	G	G	G	G
NC_003143.1	699647	T	C	synonymous_variant	rpoD	c.1404A>G	p.Gln468Gln	C	C	C	C	N	C	C	C	C	C	N	C	C	C	C	C	C	C	C	C	C	C	C	C	C	C	C	C	C	C	C	C	C	C	C	C	C
NC_003143.1	699647	T	C	intragenic_variant	gene-YPO_RS01285	n.699647A>G		C	C	C	C	N	C	C	C	C	C	N	C	C	C	C	C	C	C	C	C	C	C	C	C	C	C	C	C	C	C	C	C	C	C	C	C	C
NC_003143.1	700904	A	G	synonymous_variant	rpoD	c.147T>C	p.Asn49Asn	.	N	N	.	N	.	.	.	N	N	.	.	.	.	.	N	.	N	.	.	.	.	.	.	.	.	.	.	.	.	N	.	G	.	N	.	N
NC_003143.1	700904	A	G	intragenic_variant	gene-YPO_RS01285	n.700904T>C		.	N	N	.	N	.	.	.	N	N	.	.	.	.	.	N	.	N	.	.	.	.	.	.	.	.	.	.	.	.	N	.	G	.	N	.	N
NC_003143.1	700931	C	T	synonymous_variant	rpoD	c.120G>A	p.Gln40Gln	.	N	N	.	N	.	.	.	.	.	.	N	.	.	.	N	.	.	.	.	.	.	.	.	.	.	.	.	.	.	N	.	T	.	N	.	N
NC_003143.1	700931	C	T	intragenic_variant	gene-YPO_RS01285	n.700931G>A		.	N	N	.	N	.	.	.	.	.	.	N	.	.	.	N	.	.	.	.	.	.	.	.	.	.	.	.	.	.	N	.	T	.	N	.	N
NC_003143.1	700976	A	G	synonymous_variant	rpoD	c.75T>C	p.Ala25Ala	.	.	.	.	N	.	.	.	N	N	.	.	N	.	.	N	N	G	.	.	.	.	.	.	.	.	.	.	.	.	.	.	.	.	.	.	.
NC_003143.1	700976	A	G	intragenic_variant	gene-YPO_RS01285	n.700976T>C		.	.	.	.	N	.	.	.	N	N	.	.	N	.	.	N	N	G	.	.	.	.	.	.	.	.	.	.	.	.	.	.	.	.	.	.	.
NC_003143.1	706302	C	T	intragenic_variant	gene-YPO_RS01285	n.706302G>A		.	.	T	.	N	.	.	.	.	.	.	.	.	.	.	N	.	N	N	.	N	.	.	.	.	N	.	.	.	.	N	.	.	N	.	.	.
NC_003143.1	718806	A	G	intragenic_variant	gene-YPO_RS01285	n.718806T>C		.	.	.	.	N	G	.	.	.	.	.	.	.	.	.	.	.	.	.	.	.	.	.	.	.	.	.	.	.	.	.	.	.	.	.	.	.
NC_003143.1	718808	A	G	intragenic_variant	gene-YPO_RS01285	n.718808T>C		.	.	.	.	N	G	.	.	.	.	.	.	.	.	.	.	.	.	.	.	.	.	.	.	.	.	.	.	.	.	.	.	.	.	.	.	.
NC_003143.1	726832	C	T	synonymous_variant	yqiA	c.480C>T	p.Thr160Thr	.	.	T	.	N	.	.	.	.	.	.	.	.	.	.	.	.	.	.	.	.	.	.	.	.	.	.	.	.	.	.	.	.	.	.	.	.
NC_003143.1	726832	C	T	intragenic_variant	gene-YPO_RS01285	n.726832G>A		.	.	T	.	N	.	.	.	.	.	.	.	.	.	.	.	.	.	.	.	.	.	.	.	.	.	.	.	.	.	.	.	.	.	.	.	.
NC_003143.1	726985	G	A	intragenic_variant	gene-YPO_RS01285	n.726985C>T		.	N	A	.	N	.	.	.	.	.	.	.	.	.	.	.	.	.	.	.	.	.	.	.	.	.	.	.	.	.	.	.	.	.	.	.	.
NC_003143.1	727741	G	A	missense_variant	parE	c.706G>A	p.Glu236Lys	.	N	.	.	N	A	.	.	.	.	.	.	.	.	.	.	.	.	.	.	.	N	.	.	.	.	.	.	.	.	.	.	.	N	.	.	.
NC_003143.1	727741	G	A	intragenic_variant	gene-YPO_RS01285	n.727741C>T		.	N	.	.	N	A	.	.	.	.	.	.	.	.	.	.	.	.	.	.	.	N	.	.	.	.	.	.	.	.	.	.	.	N	.	.	.
NC_003143.1	733073	G	A	intragenic_variant	gene-YPO_RS01285	n.733073C>T		N	N	A	.	N	.	.	.	.	.	.	.	.	.	.	.	.	.	.	.	.	.	.	.	.	.	.	.	.	.	.	.	.	.	.	.	.
NC_003143.1	733717	G	A	missense_variant	YPO_RS04335	c.364G>A	p.Ala122Thr	.	A	.	.	N	.	.	.	.	.	.	.	.	.	.	.	.	.	.	.	.	.	.	.	.	.	.	.	.	.	.	.	.	.	.	.	.
NC_003143.1	733717	G	A	intragenic_variant	gene-YPO_RS01285	n.733717C>T		.	A	.	.	N	.	.	.	.	.	.	.	.	.	.	.	.	.	.	.	.	.	.	.	.	.	.	.	.	.	.	.	.	.	.	.	.
NC_003143.1	744332	C	T	intragenic_variant	gene-YPO_RS01285	n.744332G>A		.	.	T	.	N	.	.	.	.	.	.	.	.	.	.	.	.	N	.	.	.	.	.	.	.	.	.	.	.	.	N	.	N	.	.	.	.
NC_003143.1	749279	G	A	missense_variant	YPO_RS04405	c.367C>T	p.His123Tyr	.	N	A	.	N	.	.	.	N	N	.	.	.	.	.	.	.	N	.	.	N	.	.	.	.	.	.	.	.	.	.	.	.	N	.	.	.
NC_003143.1	749279	G	A	intragenic_variant	gene-YPO_RS01285	n.749279C>T		.	N	A	.	N	.	.	.	N	N	.	.	.	.	.	.	.	N	.	.	N	.	.	.	.	.	.	.	.	.	.	.	.	N	.	.	.
NC_003143.1	753022	T	A	synonymous_variant	YPO_RS04425	c.735A>T	p.Thr245Thr	A	A	A	A	N	.	A	A	A	A	A	.	.	.	.	A	.	N	N	.	.	A	A	A	A	A	A	.	.	.	A	A	A	N	A	A	A
NC_003143.1	753022	T	A	intragenic_variant	gene-YPO_RS01285	n.753022A>T		A	A	A	A	N	.	A	A	A	A	A	.	.	.	.	A	.	N	N	.	.	A	A	A	A	A	A	.	.	.	A	A	A	N	A	A	A
NC_003143.1	754287	T	C	missense_variant	YPO_RS04435	c.217A>G	p.Ile73Val	.	N	N	.	N	C	.	.	.	.	.	.	.	.	.	.	.	.	.	.	.	.	.	.	.	.	.	.	C	.	N	.	N	.	.	.	.
NC_003143.1	754287	T	C	intragenic_variant	gene-YPO_RS01285	n.754287A>G		.	N	N	.	N	C	.	.	.	.	.	.	.	.	.	.	.	.	.	.	.	.	.	.	.	.	.	.	C	.	N	.	N	.	.	.	.
NC_003143.1	754469	C	T	missense_variant	YPO_RS04435	c.35G>A	p.Gly12Asp	N	.	T	.	N	.	.	.	.	.	.	.	.	.	.	.	.	.	.	.	.	.	.	.	.	.	.	.	.	.	.	.	.	.	.	.	.
NC_003143.1	754469	C	T	intragenic_variant	gene-YPO_RS01285	n.754469G>A		N	.	T	.	N	.	.	.	.	.	.	.	.	.	.	.	.	.	.	.	.	.	.	.	.	.	.	.	.	.	.	.	.	.	.	.	.
NC_003143.1	758678	C	T	synonymous_variant	YPO_RS04465	c.249C>T	p.Ser83Ser	.	N	T	.	N	.	.	.	.	.	.	.	.	.	.	N	.	.	.	.	.	.	.	.	.	.	.	.	.	.	.	.	.	.	.	.	.
NC_003143.1	758678	C	T	intragenic_variant	gene-YPO_RS01285	n.758678G>A		.	N	T	.	N	.	.	.	.	.	.	.	.	.	.	N	.	.	.	.	.	.	.	.	.	.	.	.	.	.	.	.	.	.	.	.	.
NC_003143.1	766651	G	A	intragenic_variant	gene-YPO_RS01285	n.766651C>T		.	.	.	.	N	.	.	.	.	.	N	.	.	.	.	N	.	N	.	.	N	.	.	.	.	N	.	.	A	.	N	N	N	N	N	N	N
NC_003143.1	766653	G	T	intragenic_variant	gene-YPO_RS01285	n.766653C>A		.	.	.	.	N	.	.	.	.	.	N	.	.	.	.	.	.	N	.	.	N	.	.	.	.	.	.	.	T	.	T	N	N	N	N	T	N
NC_003143.1	766654	T	A	intragenic_variant	gene-YPO_RS01285	n.766654A>T		.	.	.	.	N	.	.	.	.	.	N	.	.	.	.	.	.	N	.	.	N	.	.	.	.	.	.	.	A	.	A	N	A	N	N	A	N
NC_003143.1	770249	T	A	missense_variant	YPO_RS04505	c.535A>T	p.Ile179Phe	A	N	.	.	N	.	.	.	.	.	.	.	.	.	.	.	.	.	.	.	.	.	.	.	.	.	.	.	.	.	.	.	.	.	.	.	.
NC_003143.1	770249	T	A	intragenic_variant	gene-YPO_RS01285	n.770249A>T		A	N	.	.	N	.	.	.	.	.	.	.	.	.	.	.	.	.	.	.	.	.	.	.	.	.	.	.	.	.	.	.	.	.	.	.	.
NC_003143.1	771280	C	T	synonymous_variant	fliP	c.555G>A	p.Val185Val	.	.	T	.	N	.	.	.	.	.	.	.	.	.	.	.	.	.	.	.	.	.	N	.	.	.	.	.	.	.	.	.	.	.	.	.	.
NC_003143.1	771280	C	T	intragenic_variant	gene-YPO_RS01285	n.771280G>A		.	.	T	.	N	.	.	.	.	.	.	.	.	.	.	.	.	.	.	.	.	.	N	.	.	.	.	.	.	.	.	.	.	.	.	.	.
NC_003143.1	773110	T	C	synonymous_variant	YPO_RS04525	c.27A>G	p.Lys9Lys	C	C	C	C	N	C	C	C	C	C	C	C	C	C	C	C	C	C	C	C	C	C	C	C	C	C	C	C	C	C	C	C	C	C	C	C	C
NC_003143.1	773110	T	C	intragenic_variant	gene-YPO_RS01285	n.773110A>G		C	C	C	C	N	C	C	C	C	C	C	C	C	C	C	C	C	C	C	C	C	C	C	C	C	C	C	C	C	C	C	C	C	C	C	C	C
NC_003143.1	773204	G	A	intragenic_variant	gene-YPO_RS01285	n.773204C>T		.	N	.	.	N	.	N	.	.	.	N	.	.	.	.	.	.	N	N	N	N	.	.	.	.	N	.	.	.	.	N	N	N	N	N	N	A
NC_003143.1	779365	C	T	synonymous_variant	fliI	c.903C>T	p.Ser301Ser	.	N	.	.	N	T	.	.	.	.	.	.	.	.	.	.	.	.	.	.	.	.	.	.	.	.	.	.	.	.	.	.	.	.	.	.	.
NC_003143.1	779365	C	T	intragenic_variant	gene-YPO_RS01285	n.779365G>A		.	N	.	.	N	T	.	.	.	.	.	.	.	.	.	.	.	.	.	.	.	.	.	.	.	.	.	.	.	.	.	.	.	.	.	.	.
NC_003143.1	779859	A	C	missense_variant	fliJ	c.53A>C	p.Tyr18Ser	N	N	N	N	N	N	N	N	.	.	N	.	N	N	N	N	N	N	N	N	N	.	N	N	N	.	.	.	N	N	N	N	C	N	N	N	N
NC_003143.1	779859	A	C	intragenic_variant	gene-YPO_RS01285	n.779859T>G		N	N	N	N	N	N	N	N	.	.	N	.	N	N	N	N	N	N	N	N	N	.	N	N	N	.	.	.	N	N	N	N	C	N	N	N	N
NC_003143.1	779860	T	G	stop_gained	fliJ	c.54T>G	p.Tyr18*	N	N	N	.	N	.	N	.	.	.	N	.	N	.	.	N	.	N	N	.	N	.	N	.	N	.	.	.	.	N	.	.	G	N	.	.	.
NC_003143.1	779860	T	G	intragenic_variant	gene-YPO_RS01285	n.779860A>C		N	N	N	.	N	.	N	.	.	.	N	.	N	.	.	N	.	N	N	.	N	.	N	.	N	.	.	.	.	N	.	.	G	N	.	.	.
NC_003143.1	785298	T	A	missense_variant	YPO_RS04600	c.119T>A	p.Ile40Lys	N	N	N	N	N	N	N	A	A	A	A	N	A	N	N	N	A	N	N	A	N	N	N	N	A	N	N	N	A	A	A	A	N	N	A	A	A
NC_003143.1	785298	T	A	intragenic_variant	gene-YPO_RS01285	n.785298A>T		N	N	N	N	N	N	N	A	A	A	A	N	A	N	N	N	A	N	N	A	N	N	N	N	A	N	N	N	A	A	A	A	N	N	A	A	A
NC_003143.1	785300	A	G	missense_variant	YPO_RS04600	c.121A>G	p.Asn41Asp	N	N	N	N	N	N	N	G	N	N	N	N	G	N	N	N	G	N	N	G	N	N	N	N	N	N	N	N	G	N	N	G	N	N	N	G	G
NC_003143.1	785300	A	G	intragenic_variant	gene-YPO_RS01285	n.785300T>C		N	N	N	N	N	N	N	G	N	N	N	N	G	N	N	N	G	N	N	G	N	N	N	N	N	N	N	N	G	N	N	G	N	N	N	G	G
NC_003143.1	785301	A	C	missense_variant	YPO_RS04600	c.122A>C	p.Asn41Thr	N	N	N	N	N	N	N	C	N	N	N	N	N	N	N	N	C	N	N	N	N	N	N	N	N	N	N	N	N	N	N	C	N	N	N	N	C
NC_003143.1	785301	A	C	intragenic_variant	gene-YPO_RS01285	n.785301T>G		N	N	N	N	N	N	N	C	N	N	N	N	N	N	N	N	C	N	N	N	N	N	N	N	N	N	N	N	N	N	N	C	N	N	N	N	C
NC_003143.1	785302	T	C	synonymous_variant	YPO_RS04600	c.123T>C	p.Asn41Asn	N	N	N	C	N	N	N	C	N	N	N	N	N	N	N	N	N	N	N	N	N	N	N	N	N	N	N	N	N	N	N	N	N	N	N	N	N
NC_003143.1	785302	T	C	intragenic_variant	gene-YPO_RS01285	n.785302A>G		N	N	N	C	N	N	N	C	N	N	N	N	N	N	N	N	N	N	N	N	N	N	N	N	N	N	N	N	N	N	N	N	N	N	N	N	N
NC_003143.1	786004	A	G	intragenic_variant	gene-YPO_RS01285	n.786004T>C		N	N	N	N	N	N	N	G	N	N	N	N	N	N	N	N	N	N	N	N	N	N	N	N	N	N	N	N	N	N	N	G	N	N	N	N	N
NC_003143.1	786005	C	G	intragenic_variant	gene-YPO_RS01285	n.786005G>C		N	N	N	N	N	N	N	G	N	N	N	N	N	N	N	N	N	N	N	G	N	N	N	N	N	N	N	N	G	N	N	N	N	N	N	N	N
NC_003143.1	791491	G	A	missense_variant	flgL	c.322G>A	p.Ala108Thr	.	N	A	.	N	.	.	.	.	.	.	.	.	.	.	N	.	.	.	.	.	.	.	.	.	.	.	.	.	.	.	.	.	.	.	.	.
NC_003143.1	791491	G	A	intragenic_variant	gene-YPO_RS01285	n.791491C>T		.	N	A	.	N	.	.	.	.	.	.	.	.	.	.	N	.	.	.	.	.	.	.	.	.	.	.	.	.	.	.	.	.	.	.	.	.
NC_003143.1	795663	T	C	synonymous_variant	YPO_RS04660	c.283T>C	p.Leu95Leu	.	N	.	.	N	.	.	.	.	.	N	N	.	.	.	N	.	N	.	.	.	.	.	.	.	.	.	.	.	.	C	C	C	C	C	N	C
NC_003143.1	795663	T	C	intragenic_variant	gene-YPO_RS01285	n.795663A>G		.	N	.	.	N	.	.	.	.	.	N	N	.	.	.	N	.	N	.	.	.	.	.	.	.	.	.	.	.	.	C	C	C	C	C	N	C
NC_003143.1	797437	G	A	missense_variant	YPO_RS04665	c.328G>A	p.Glu110Lys	N	N	N	.	N	.	N	N	N	N	N	N	.	N	N	N	N	N	N	N	N	N	N	.	.	N	.	N	A	N	N	N	N	N	N	N	N
NC_003143.1	797437	G	A	intragenic_variant	gene-YPO_RS01285	n.797437C>T		N	N	N	.	N	.	N	N	N	N	N	N	.	N	N	N	N	N	N	N	N	N	N	.	.	N	.	N	A	N	N	N	N	N	N	N	N
NC_003143.1	797615	C	A	missense_variant	YPO_RS04665	c.506C>A	p.Ala169Glu	.	.	.	.	N	A	.	.	.	.	.	N	.	.	N	N	.	N	.	.	.	.	N	.	.	.	.	.	.	.	.	.	.	.	.	.	.
NC_003143.1	797615	C	A	intragenic_variant	gene-YPO_RS01285	n.797615G>T		.	.	.	.	N	A	.	.	.	.	.	N	.	.	N	N	.	N	.	.	.	.	N	.	.	.	.	.	.	.	.	.	.	.	.	.	.
NC_003143.1	798724	G	A	missense_variant	YPO_RS04670	c.133G>A	p.Ala45Thr	A	.	.	.	N	.	.	.	.	.	.	.	.	.	.	N	.	N	.	.	.	.	.	.	.	.	.	.	.	N	.	.	.	.	.	.	.
NC_003143.1	798724	G	A	intragenic_variant	gene-YPO_RS01285	n.798724C>T		A	.	.	.	N	.	.	.	.	.	.	.	.	.	.	N	.	N	.	.	.	.	.	.	.	.	.	.	.	N	.	.	.	.	.	.	.
NC_003143.1	802559	A	G	synonymous_variant	YPO_RS04690	c.546A>G	p.Val182Val	N	G	N	G	N	N	G	G	G	G	G	.	N	N	.	N	N	G	.	.	.	G	G	G	G	G	G	N	.	.	G	G	G	N	G	G	G
NC_003143.1	802559	A	G	intragenic_variant	gene-YPO_RS01285	n.802559T>C		N	G	N	G	N	N	G	G	G	G	G	.	N	N	.	N	N	G	.	.	.	G	G	G	G	G	G	N	.	.	G	G	G	N	G	G	G
NC_003143.1	803946	A	C	synonymous_variant	YPO_RS04700	c.237A>C	p.Arg79Arg	.	N	.	.	N	.	.	.	.	.	.	.	.	.	.	.	.	.	.	.	.	.	N	.	.	.	.	.	C	.	.	.	.	.	.	.	.
NC_003143.1	803946	A	C	intragenic_variant	gene-YPO_RS01285	n.803946T>G		.	N	.	.	N	.	.	.	.	.	.	.	.	.	.	.	.	.	.	.	.	.	N	.	.	.	.	.	C	.	.	.	.	.	.	.	.
NC_003143.1	808113	T	C	intragenic_variant	gene-YPO_RS01285	n.808113A>G		.	N	.	N	N	N	N	N	N	N	N	N	N	.	N	.	N	N	.	N	N	N	N	C	N	N	.	N	.	N	N	N	N	N	N	N	N
NC_003143.1	808114	C	G	intragenic_variant	gene-YPO_RS01285	n.808114G>C		N	N	.	N	N	N	N	N	N	N	N	.	N	N	N	.	N	N	.	N	N	N	N	G	N	N	.	N	N	N	N	N	N	N	N	N	N
NC_003143.1	808115	A	T	intragenic_variant	gene-YPO_RS01285	n.808115T>A		N	N	.	N	N	N	N	.	N	N	N	.	.	N	N	.	N	N	.	N	N	N	N	T	N	N	.	.	.	N	N	N	N	N	N	N	N
NC_003143.1	809132	A	G	missense_variant	YPO_RS04735	c.110T>C	p.Val37Ala	.	N	N	.	N	G	.	.	N	N	.	.	.	.	.	.	.	N	.	N	N	.	.	.	.	.	.	.	G	.	N	N	N	N	N	N	N
NC_003143.1	809132	A	G	intragenic_variant	gene-YPO_RS01285	n.809132T>C		.	N	N	.	N	G	.	.	N	N	.	.	.	.	.	.	.	N	.	N	N	.	.	.	.	.	.	.	G	.	N	N	N	N	N	N	N
NC_003143.1	809464	C	T	intragenic_variant	gene-YPO_RS01285	n.809464G>A		N	N	N	N	N	.	N	N	N	N	N	.	N	N	T	N	N	N	N	N	N	N	N	N	N	N	N	T	N	N	N	N	N	N	N	N	N
NC_003143.1	809470	C	T	intragenic_variant	gene-YPO_RS01285	n.809470G>A		N	N	N	N	N	.	N	N	N	N	N	T	N	N	N	N	N	N	N	N	N	N	N	N	N	N	N	T	N	N	N	N	N	N	N	N	N
NC_003143.1	809476	C	T	intragenic_variant	gene-YPO_RS01285	n.809476G>A		N	N	N	N	N	.	N	N	N	N	N	T	N	N	N	N	N	N	N	N	N	N	N	N	N	N	N	T	N	N	N	N	N	N	N	N	N
NC_003143.1	809505	C	T	intragenic_variant	gene-YPO_RS01285	n.809505G>A		N	N	N	.	N	N	N	N	N	N	N	N	N	.	N	N	N	N	N	N	N	N	T	N	N	N	N	.	N	N	N	N	N	N	N	N	N
NC_003143.1	809506	T	C	intragenic_variant	gene-YPO_RS01285	n.809506A>G		N	N	N	N	N	N	N	N	N	N	N	N	N	N	N	N	N	N	N	N	N	N	C	N	N	N	N	N	N	N	N	N	N	N	N	N	N
NC_003143.1	809507	T	A	intragenic_variant	gene-YPO_RS01285	n.809507A>T		N	N	N	.	N	N	N	N	N	N	N	N	N	.	N	N	N	N	N	N	N	N	A	N	N	N	N	.	N	N	N	N	N	N	N	N	N
NC_003143.1	809508	T	G	intragenic_variant	gene-YPO_RS01285	n.809508A>C		N	N	N	.	N	N	N	N	N	N	N	N	N	.	N	N	N	N	N	N	N	N	G	N	N	N	N	.	N	N	N	N	N	N	N	N	N
NC_003143.1	809512	T	C	intragenic_variant	gene-YPO_RS01285	n.809512A>G		N	N	N	N	N	N	N	N	N	N	N	N	N	N	N	N	N	N	N	N	N	N	N	N	N	N	N	C	N	N	N	N	N	N	N	N	N
NC_003143.1	809518	T	C	intragenic_variant	gene-YPO_RS01285	n.809518A>G		N	N	N	N	N	N	N	N	N	N	N	N	N	N	N	N	N	N	N	N	N	N	N	N	N	N	N	C	N	N	N	N	N	N	N	N	N
NC_003143.1	809524	T	C	intragenic_variant	gene-YPO_RS01285	n.809524A>G		N	N	N	C	N	N	N	N	N	N	N	N	N	N	N	N	N	N	N	N	N	N	N	N	N	N	N	C	N	N	N	N	N	N	N	N	N
NC_003143.1	809530	T	C	intragenic_variant	gene-YPO_RS01285	n.809530A>G		N	N	N	N	N	N	N	N	N	N	N	N	N	N	C	N	N	N	N	N	N	N	N	N	N	N	N	.	N	N	N	N	N	N	N	N	N
NC_003143.1	809536	T	C	intragenic_variant	gene-YPO_RS01285	n.809536A>G		N	N	N	C	N	C	N	N	N	N	N	.	.	.	.	N	N	N	N	N	N	N	N	C	C	N	N	.	C	N	N	N	N	N	N	N	N
NC_003143.1	809542	T	C	intragenic_variant	gene-YPO_RS01285	n.809542A>G		N	N	N	C	N	.	N	N	N	N	N	.	.	.	.	N	N	N	N	N	N	N	C	C	C	N	N	.	.	N	N	N	N	N	N	N	N
NC_003143.1	809548	T	C	intragenic_variant	gene-YPO_RS01285	n.809548A>G		C	N	N	.	N	.	N	N	N	N	N	.	.	.	.	N	N	N	N	N	N	N	C	C	C	N	N	.	.	N	N	N	N	N	N	N	N
NC_003143.1	812654	G	T	missense_variant	YPO_RS04750	c.112G>T	p.Asp38Tyr	T	.	N	.	N	.	T	T	T	T	.	.	.	.	.	.	.	.	.	.	.	.	T	T	T	T	T	.	.	.	.	.	.	.	.	.	.
NC_003143.1	812654	G	T	intragenic_variant	gene-YPO_RS01285	n.812654C>A		T	.	N	.	N	.	T	T	T	T	.	.	.	.	.	.	.	.	.	.	.	.	T	T	T	T	T	.	.	.	.	.	.	.	.	.	.
NC_003143.1	813976	G	A	missense_variant	YPO_RS04755	c.133G>A	p.Gly45Ser	N	N	N	N	N	N	.	N	N	N	N	N	.	.	N	N	N	N	A	N	.	.	N	.	N	.	N	.	N	N	N	N	N	.	N	N	N
NC_003143.1	813976	G	A	intragenic_variant	gene-YPO_RS01285	n.813976C>T		N	N	N	N	N	N	.	N	N	N	N	N	.	.	N	N	N	N	A	N	.	.	N	.	N	.	N	.	N	N	N	N	N	.	N	N	N
NC_003143.1	813977	G	T	missense_variant	YPO_RS04755	c.134G>T	p.Gly45Val	N	N	N	N	N	N	.	N	N	N	N	N	.	N	N	N	N	N	T	N	N	.	N	N	N	.	N	N	N	N	N	N	N	N	N	N	N
NC_003143.1	813977	G	T	intragenic_variant	gene-YPO_RS01285	n.813977C>A		N	N	N	N	N	N	.	N	N	N	N	N	.	N	N	N	N	N	T	N	N	.	N	N	N	.	N	N	N	N	N	N	N	N	N	N	N
NC_003143.1	813979	T	C	synonymous_variant	YPO_RS04755	c.136T>C	p.Leu46Leu	N	N	N	N	N	N	C	N	N	N	N	C	N	C	N	N	N	N	N	N	N	C	N	N	N	C	N	C	N	N	N	N	N	C	C	N	C
NC_003143.1	813979	T	C	intragenic_variant	gene-YPO_RS01285	n.813979A>G		N	N	N	N	N	N	C	N	N	N	N	C	N	C	N	N	N	N	N	N	N	C	N	N	N	C	N	C	N	N	N	N	N	C	C	N	C
NC_003143.1	813985	T	A	missense_variant	YPO_RS04755	c.142T>A	p.Phe48Ile	N	N	N	N	N	N	N	.	.	.	N	N	N	N	.	N	N	.	.	N	N	A	N	.	.	N	N	N	.	N	N	.	.	A	N	N	N
NC_003143.1	813985	T	A	intragenic_variant	gene-YPO_RS01285	n.813985A>T		N	N	N	N	N	N	N	.	.	.	N	N	N	N	.	N	N	.	.	N	N	A	N	.	.	N	N	N	.	N	N	.	.	A	N	N	N
NC_003143.1	813988	A	C	missense_variant	YPO_RS04755	c.145A>C	p.Ile49Leu	N	N	N	N	N	N	.	N	.	.	N	C	N	N	N	N	N	.	.	.	.	N	N	N	.	.	N	N	N	N	N	.	.	N	N	.	.
NC_003143.1	813988	A	C	intragenic_variant	gene-YPO_RS01285	n.813988T>G		N	N	N	N	N	N	.	N	.	.	N	C	N	N	N	N	N	.	.	.	.	N	N	N	.	.	N	N	N	N	N	.	.	N	N	.	.
NC_003143.1	818830	G	A	synonymous_variant	YPO_RS04770	c.2355C>T	p.Asn785Asn	.	.	A	.	N	.	.	.	.	.	.	.	.	.	.	.	.	.	.	.	.	.	.	.	.	.	.	.	.	.	.	.	.	.	.	.	.
NC_003143.1	818830	G	A	intragenic_variant	gene-YPO_RS01285	n.818830C>T		.	.	A	.	N	.	.	.	.	.	.	.	.	.	.	.	.	.	.	.	.	.	.	.	.	.	.	.	.	.	.	.	.	.	.	.	.
NC_003143.1	820190	G	A	missense_variant	YPO_RS04770	c.995C>T	p.Pro332Leu	N	N	.	.	N	.	.	.	.	.	.	.	.	A	.	.	.	.	.	.	.	.	.	.	.	.	.	N	.	.	.	.	.	.	.	.	.
NC_003143.1	820190	G	A	intragenic_variant	gene-YPO_RS01285	n.820190C>T		N	N	.	.	N	.	.	.	.	.	.	.	.	A	.	.	.	.	.	.	.	.	.	.	.	.	.	N	.	.	.	.	.	.	.	.	.
NC_003143.1	823663	G	A	missense_variant	vgrG	c.1106C>T	p.Thr369Ile	.	.	A	.	N	.	.	.	.	.	.	.	.	.	.	.	.	.	.	.	.	.	.	.	.	.	.	.	.	.	.	.	.	.	.	.	.
NC_003143.1	823663	G	A	intragenic_variant	gene-YPO_RS01285	n.823663C>T		.	.	A	.	N	.	.	.	.	.	.	.	.	.	.	.	.	.	.	.	.	.	.	.	.	.	.	.	.	.	.	.	.	.	.	.	.
NC_003143.1	827021	C	A	non_coding_transcript_exon_variant	yapJ	n.2097G>T		N	N	N	N	N	N	N	N	N	N	N	N	N	N	N	N	N	N	N	N	N	N	N	A	N	N	N	N	N	N	N	N	N	N	N	N	N
NC_003143.1	827021	C	A	intragenic_variant	gene-YPO_RS01285	n.827021G>T		N	N	N	N	N	N	N	N	N	N	N	N	N	N	N	N	N	N	N	N	N	N	N	A	N	N	N	N	N	N	N	N	N	N	N	N	N
NC_003143.1	827022	G	T	non_coding_transcript_exon_variant	yapJ	n.2096C>A		N	N	N	N	N	N	N	N	N	N	N	N	N	N	N	N	N	N	N	N	N	N	N	T	N	N	N	N	N	N	N	N	N	N	N	N	N
NC_003143.1	827022	G	T	intragenic_variant	gene-YPO_RS01285	n.827022C>A		N	N	N	N	N	N	N	N	N	N	N	N	N	N	N	N	N	N	N	N	N	N	N	T	N	N	N	N	N	N	N	N	N	N	N	N	N
NC_003143.1	827031	C	T	non_coding_transcript_exon_variant	yapJ	n.2087G>A		N	N	N	N	N	N	N	N	N	N	N	N	N	N	N	N	N	N	N	N	N	N	N	T	T	N	N	N	N	N	N	N	N	N	N	N	N
NC_003143.1	827031	C	T	intragenic_variant	gene-YPO_RS01285	n.827031G>A		N	N	N	N	N	N	N	N	N	N	N	N	N	N	N	N	N	N	N	N	N	N	N	T	T	N	N	N	N	N	N	N	N	N	N	N	N
NC_003143.1	827044	T	C	non_coding_transcript_exon_variant	yapJ	n.2074A>G		N	N	N	N	N	N	N	N	N	N	N	N	N	N	N	N	N	N	N	N	N	N	N	N	C	N	N	.	N	N	N	N	N	N	N	N	N
NC_003143.1	827044	T	C	intragenic_variant	gene-YPO_RS01285	n.827044A>G		N	N	N	N	N	N	N	N	N	N	N	N	N	N	N	N	N	N	N	N	N	N	N	N	C	N	N	.	N	N	N	N	N	N	N	N	N
NC_003143.1	827070	G	A	non_coding_transcript_exon_variant	yapJ	n.2048C>T		N	N	N	N	N	N	N	A	N	N	N	N	N	N	N	N	N	N	N	N	N	N	N	N	N	N	N	.	A	N	N	N	N	N	N	N	N
NC_003143.1	827070	G	A	intragenic_variant	gene-YPO_RS01285	n.827070C>T		N	N	N	N	N	N	N	A	N	N	N	N	N	N	N	N	N	N	N	N	N	N	N	N	N	N	N	.	A	N	N	N	N	N	N	N	N
NC_003143.1	828980	G	A	non_coding_transcript_exon_variant	yapJ	n.138C>T		N	.	A	.	N	.	.	.	.	.	.	.	.	.	.	.	.	.	.	.	N	.	.	.	.	.	.	.	.	N	N	.	.	.	.	.	N
NC_003143.1	828980	G	A	intragenic_variant	gene-YPO_RS01285	n.828980C>T		N	.	A	.	N	.	.	.	.	.	.	.	.	.	.	.	.	.	.	.	N	.	.	.	.	.	.	.	.	N	N	.	.	.	.	.	N
NC_003143.1	832726	A	G	intragenic_variant	gene-YPO_RS01285	n.832726T>C		.	N	.	.	N	.	.	.	.	.	.	.	.	.	.	.	.	N	.	N	N	.	.	.	.	.	.	.	G	.	.	.	N	.	N	.	.
NC_003143.1	845423	G	T	missense_variant	YPO_RS04835	c.3200C>A	p.Pro1067Gln	N	N	N	.	N	N	N	N	N	N	N	.	.	.	.	N	N	N	.	N	N	N	N	T	N	T	T	.	.	N	N	N	N	N	N	N	N
NC_003143.1	845423	G	T	intragenic_variant	gene-YPO_RS01285	n.845423C>A		N	N	N	.	N	N	N	N	N	N	N	.	.	.	.	N	N	N	.	N	N	N	N	T	N	T	T	.	.	N	N	N	N	N	N	N	N
NC_003143.1	845426	G	A	missense_variant	YPO_RS04835	c.3197C>T	p.Thr1066Ile	N	.	N	.	N	N	N	N	N	N	N	.	.	.	.	N	N	N	.	N	N	N	N	A	N	N	A	.	N	N	N	N	N	N	N	N	N
NC_003143.1	845426	G	A	intragenic_variant	gene-YPO_RS01285	n.845426C>T		N	.	N	.	N	N	N	N	N	N	N	.	.	.	.	N	N	N	.	N	N	N	N	A	N	N	A	.	N	N	N	N	N	N	N	N	N
NC_003143.1	845437	G	A	synonymous_variant	YPO_RS04835	c.3186C>T	p.Ala1062Ala	N	.	N	N	N	N	N	N	N	N	N	.	N	N	N	N	N	N	N	N	N	N	A	A	A	A	A	N	N	N	N	N	N	N	N	N	N
NC_003143.1	845437	G	A	intragenic_variant	gene-YPO_RS01285	n.845437C>T		N	.	N	N	N	N	N	N	N	N	N	.	N	N	N	N	N	N	N	N	N	N	A	A	A	A	A	N	N	N	N	N	N	N	N	N	N
NC_003143.1	845464	A	G	synonymous_variant	YPO_RS04835	c.3159T>C	p.Ala1053Ala	G	N	G	G	N	G	N	N	N	N	N	G	G	G	G	N	N	N	G	N	N	N	G	G	G	G	G	G	G	N	N	N	N	N	N	N	N
NC_003143.1	845464	A	G	intragenic_variant	gene-YPO_RS01285	n.845464T>C		G	N	G	G	N	G	N	N	N	N	N	G	G	G	G	N	N	N	G	N	N	N	G	G	G	G	G	G	G	N	N	N	N	N	N	N	N
NC_003143.1	845553	T	C	missense_variant	YPO_RS04835	c.3070A>G	p.Thr1024Ala	N	N	C	.	N	C	N	N	N	N	N	.	.	.	.	.	N	N	.	N	N	N	C	N	C	C	C	.	N	N	N	N	N	N	N	N	N
NC_003143.1	845553	T	C	intragenic_variant	gene-YPO_RS01285	n.845553A>G		N	N	C	.	N	C	N	N	N	N	N	.	.	.	.	.	N	N	.	N	N	N	C	N	C	C	C	.	N	N	N	N	N	N	N	N	N
NC_003143.1	849396	C	T	missense_variant	YPO_RS04840	c.928G>A	p.Gly310Ser	T	T	T	T	N	.	T	T	T	T	.	.	.	.	.	T	.	.	.	.	.	.	T	T	T	T	T	.	.	.	.	.	.	.	.	.	.
NC_003143.1	849396	C	T	intragenic_variant	gene-YPO_RS01285	n.849396G>A		T	T	T	T	N	.	T	T	T	T	.	.	.	.	.	T	.	.	.	.	.	.	T	T	T	T	T	.	.	.	.	.	.	.	.	.	.
NC_003143.1	856933	T	G	intragenic_variant	gene-YPO_RS01285	n.856933A>C		.	.	.	.	N	N	.	.	.	.	.	.	.	.	.	.	.	N	.	.	N	.	.	.	.	.	.	.	G	.	.	.	.	N	.	.	.
NC_003143.1	856934	C	T	intragenic_variant	gene-YPO_RS01285	n.856934G>A		.	N	.	.	N	N	.	.	.	.	.	.	.	.	.	.	.	N	.	.	N	.	.	.	.	.	.	.	T	.	.	.	.	N	.	.	.
NC_003143.1	858881	T	A	stop_lost&splice_region_variant	YPO_RS04860	c.296A>T	p.Ter99Leuext*?	N	N	N	N	N	N	A	A	N	N	N	N	N	N	N	N	N	N	N	N	N	N	N	N	N	N	N	N	N	N	N	N	N	N	N	N	N
NC_003143.1	858881	T	A	intragenic_variant	gene-YPO_RS01285	n.858881A>T		N	N	N	N	N	N	A	A	N	N	N	N	N	N	N	N	N	N	N	N	N	N	N	N	N	N	N	N	N	N	N	N	N	N	N	N	N
NC_003143.1	858882	A	G	stop_lost&splice_region_variant	YPO_RS04860	c.295T>C	p.Ter99Glnext*?	N	N	N	N	N	N	G	G	N	N	N	N	N	N	N	N	N	N	N	N	N	N	N	N	N	N	N	N	N	N	N	N	N	N	N	N	N
NC_003143.1	858882	A	G	intragenic_variant	gene-YPO_RS01285	n.858882T>C		N	N	N	N	N	N	G	G	N	N	N	N	N	N	N	N	N	N	N	N	N	N	N	N	N	N	N	N	N	N	N	N	N	N	N	N	N
NC_003143.1	858884	A	G	missense_variant	YPO_RS04860	c.293T>C	p.Met98Thr	N	N	N	G	N	N	G	G	N	N	N	N	G	N	N	N	G	N	N	G	N	G	N	N	N	N	N	N	G	N	N	N	N	N	G	N	N
NC_003143.1	858884	A	G	intragenic_variant	gene-YPO_RS01285	n.858884T>C		N	N	N	G	N	N	G	G	N	N	N	N	G	N	N	N	G	N	N	G	N	G	N	N	N	N	N	N	G	N	N	N	N	N	G	N	N
NC_003143.1	862385	T	G	missense_variant	ptsP	c.1303A>C	p.Ile435Leu	G	G	G	G	N	.	G	G	G	G	G	.	.	.	.	N	.	G	.	.	.	G	G	G	G	G	G	.	.	G	G	G	G	G	G	G	G
NC_003143.1	862385	T	G	intragenic_variant	gene-YPO_RS01285	n.862385A>C		G	G	G	G	N	.	G	G	G	G	G	.	.	.	.	N	.	G	.	.	.	G	G	G	G	G	G	.	.	G	G	G	G	G	G	G	G
NC_003143.1	865714	C	T	intragenic_variant	gene-YPO_RS01285	n.865714G>A		.	N	N	N	N	N	N	N	N	N	.	N	.	.	.	N	N	N	N	N	N	.	.	.	N	N	.	.	.	.	N	N	N	N	N	T	.
NC_003143.1	865718	A	T	intragenic_variant	gene-YPO_RS01285	n.865718T>A		.	N	N	N	N	N	N	T	N	N	N	N	N	.	.	N	N	N	N	N	N	.	.	N	N	N	.	.	.	N	N	N	N	N	N	T	N
NC_003143.1	865720	G	A	intragenic_variant	gene-YPO_RS01285	n.865720C>T		.	N	N	N	N	N	N	A	A	A	N	N	N	N	N	N	N	N	N	N	N	N	N	N	N	N	.	.	.	N	N	N	N	N	A	A	N
NC_003143.1	865734	G	A	intragenic_variant	gene-YPO_RS01285	n.865734C>T		N	N	N	N	N	N	N	A	A	A	N	N	N	N	N	N	A	A	N	A	A	N	N	A	N	N	N	N	N	N	A	A	A	A	A	A	A
NC_003143.1	867712	C	A	missense_variant	YPO_RS04900	c.20C>A	p.Thr7Asn	A	N	N	A	N	.	A	A	A	A	A	.	.	.	.	A	.	N	.	.	N	A	A	A	A	A	A	.	.	.	A	A	A	A	A	A	A
NC_003143.1	867712	C	A	intragenic_variant	gene-YPO_RS01285	n.867712G>T		A	N	N	A	N	.	A	A	A	A	A	.	.	.	.	A	.	N	.	.	N	A	A	A	A	A	A	.	.	.	A	A	A	A	A	A	A
NC_003143.1	868549	G	C	missense_variant	lplT	c.627C>G	p.Cys209Trp	C	.	C	.	N	.	C	C	C	C	.	.	.	N	.	N	.	N	.	.	.	.	C	C	C	C	C	N	.	.	.	.	.	.	.	.	.
NC_003143.1	868549	G	C	intragenic_variant	gene-YPO_RS01285	n.868549C>G		C	.	C	.	N	.	C	C	C	C	.	.	.	N	.	N	.	N	.	.	.	.	C	C	C	C	C	N	.	.	.	.	.	.	.	.	.
NC_003143.1	869820	A	G	synonymous_variant	aas	c.1509T>C	p.Phe503Phe	G	.	G	.	N	.	G	G	G	G	.	.	.	.	.	N	.	.	.	.	.	.	G	G	G	G	G	.	.	.	.	.	.	.	.	.	.
NC_003143.1	869820	A	G	intragenic_variant	gene-YPO_RS01285	n.869820T>C		G	.	G	.	N	.	G	G	G	G	.	.	.	.	.	N	.	.	.	.	.	.	G	G	G	G	G	.	.	.	.	.	.	.	.	.	.
NC_003143.1	870232	C	T	missense_variant	aas	c.1097G>A	p.Gly366Asp	.	.	.	.	N	.	.	.	.	.	.	.	.	.	.	.	.	.	.	.	.	.	.	.	.	.	.	.	T	N	N	.	.	.	.	.	.
NC_003143.1	870232	C	T	intragenic_variant	gene-YPO_RS01285	n.870232G>A		.	.	.	.	N	.	.	.	.	.	.	.	.	.	.	.	.	.	.	.	.	.	.	.	.	.	.	.	T	N	N	.	.	.	.	.	.
NC_003143.1	877258	T	C	missense_variant	YPO_RS04930	c.415T>C	p.Phe139Leu	C	N	C	C	N	C	C	C	C	C	C	C	C	C	C	N	C	C	C	C	C	C	C	C	C	C	C	C	C	C	C	C	C	C	C	C	C
NC_003143.1	877258	T	C	intragenic_variant	gene-YPO_RS01285	n.877258A>G		C	N	C	C	N	C	C	C	C	C	C	C	C	C	C	N	C	C	C	C	C	C	C	C	C	C	C	C	C	C	C	C	C	C	C	C	C
NC_003143.1	882354	A	C	missense_variant	YPO_RS04955	c.1285T>G	p.Ser429Ala	.	.	.	.	N	.	.	.	.	.	.	.	.	.	.	N	.	.	.	.	.	.	.	.	.	.	.	.	C	.	.	.	.	.	.	.	.
NC_003143.1	882354	A	C	intragenic_variant	gene-YPO_RS01285	n.882354T>G		.	.	.	.	N	.	.	.	.	.	.	.	.	.	.	N	.	.	.	.	.	.	.	.	.	.	.	.	C	.	.	.	.	.	.	.	.
NC_003143.1	885478	G	A	non_coding_transcript_exon_variant	gspS	n.288G>A		.	N	N	.	N	N	N	.	N	N	.	.	.	.	.	N	.	N	N	N	N	.	.	.	.	N	.	.	A	.	N	N	N	N	N	N	N
NC_003143.1	885478	G	A	intragenic_variant	gene-YPO_RS01285	n.885478C>T		.	N	N	.	N	N	N	.	N	N	.	.	.	.	.	N	.	N	N	N	N	.	.	.	.	N	.	.	A	.	N	N	N	N	N	N	N
NC_003143.1	885479	A	T	non_coding_transcript_exon_variant	gspS	n.289A>T		.	N	N	.	N	N	N	.	N	N	.	.	.	.	.	N	.	N	N	N	N	.	.	.	.	N	.	.	T	.	N	N	N	N	N	N	N
NC_003143.1	885479	A	T	intragenic_variant	gene-YPO_RS01285	n.885479T>A		.	N	N	.	N	N	N	.	N	N	.	.	.	.	.	N	.	N	N	N	N	.	.	.	.	N	.	.	T	.	N	N	N	N	N	N	N
NC_003143.1	885480	T	C	non_coding_transcript_exon_variant	gspS	n.290T>C		.	N	N	.	N	N	N	.	N	N	.	.	.	.	.	N	.	N	N	N	N	.	.	.	.	N	.	.	C	.	N	N	N	N	N	N	N
NC_003143.1	885480	T	C	intragenic_variant	gene-YPO_RS01285	n.885480A>G		.	N	N	.	N	N	N	.	N	N	.	.	.	.	.	N	.	N	N	N	N	.	.	.	.	N	.	.	C	.	N	N	N	N	N	N	N
NC_003143.1	894172	G	T	missense_variant	gspD	c.1435C>A	p.Gln479Lys	N	N	N	.	N	.	N	T	T	T	.	.	.	.	.	.	.	.	N	.	.	.	T	N	T	T	T	.	.	.	.	.	.	.	.	.	.
NC_003143.1	894172	G	T	intragenic_variant	gene-YPO_RS01285	n.894172C>A		N	N	N	.	N	.	N	T	T	T	.	.	.	.	.	.	.	.	N	.	.	.	T	N	T	T	T	.	.	.	.	.	.	.	.	.	.
NC_003143.1	894174	G	A	missense_variant	gspD	c.1433C>T	p.Pro478Leu	N	N	N	.	N	.	N	A	N	N	.	.	.	.	.	.	.	.	N	.	.	.	N	N	A	N	N	.	.	.	.	.	.	.	.	.	.
NC_003143.1	894174	G	A	intragenic_variant	gene-YPO_RS01285	n.894174C>T		N	N	N	.	N	.	N	A	N	N	.	.	.	.	.	.	.	.	N	.	.	.	N	N	A	N	N	.	.	.	.	.	.	.	.	.	.
NC_003143.1	894177	T	A	missense_variant	gspD	c.1430A>T	p.Lys477Met	N	N	N	.	N	.	N	N	N	N	.	.	.	.	.	.	.	.	N	.	.	.	N	N	A	N	N	.	.	.	.	.	.	.	.	.	.
NC_003143.1	894177	T	A	intragenic_variant	gene-YPO_RS01285	n.894177A>T		N	N	N	.	N	.	N	N	N	N	.	.	.	.	.	.	.	.	N	.	.	.	N	N	A	N	N	.	.	.	.	.	.	.	.	.	.
NC_003143.1	895071	T	C	missense_variant	gspD	c.536A>G	p.His179Arg	N	N	N	C	N	C	C	C	C	C	C	C	C	C	C	C	C	N	C	C	C	C	C	C	C	C	C	C	C	C	N	C	C	C	C	C	C
NC_003143.1	895071	T	C	intragenic_variant	gene-YPO_RS01285	n.895071A>G		N	N	N	C	N	C	C	C	C	C	C	C	C	C	C	C	C	N	C	C	C	C	C	C	C	C	C	C	C	C	N	C	C	C	C	C	C
NC_003143.1	898980	A	T	intragenic_variant	gene-YPO_RS01285	n.898980T>A		.	N	N	.	N	T	.	.	.	.	.	.	.	.	.	.	.	.	.	.	.	.	.	.	.	.	.	.	.	.	.	.	.	N	.	.	.
NC_003143.1	899158	C	T	intragenic_variant	gene-YPO_RS01285	n.899158G>A		T	.	T	.	N	.	T	T	T	T	.	N	.	.	.	.	.	N	.	.	.	.	T	T	T	T	T	.	.	.	.	.	N	N	.	.	.
NC_003143.1	905375	G	A	missense_variant	YPO_RS05060	c.2596G>A	p.Asp866Asn	.	.	A	.	N	.	.	.	.	.	.	.	.	.	.	.	.	.	.	.	.	.	.	.	.	.	.	.	.	.	.	.	.	.	.	.	.
NC_003143.1	905375	G	A	intragenic_variant	gene-YPO_RS01285	n.905375C>T		.	.	A	.	N	.	.	.	.	.	.	.	.	.	.	.	.	.	.	.	.	.	.	.	.	.	.	.	.	.	.	.	.	.	.	.	.
NC_003143.1	908187	G	A	missense_variant	tnpA	c.92G>A	p.Ser31Asn	A	N	N	.	N	.	N	N	N	N	N	.	.	.	N	N	N	N	N	N	N	N	N	N	N	N	N	.	N	N	N	N	N	N	N	N	N
NC_003143.1	908187	G	A	intragenic_variant	gene-YPO_RS01285	n.908187C>T		A	N	N	.	N	.	N	N	N	N	N	.	.	.	N	N	N	N	N	N	N	N	N	N	N	N	N	.	N	N	N	N	N	N	N	N	N
NC_003143.1	915325	T	A	synonymous_variant	YPO_RS05105	c.102T>A	p.Pro34Pro	.	.	.	.	N	.	.	.	.	.	.	.	.	.	.	.	.	.	.	.	.	.	.	.	.	.	.	.	A	.	.	.	.	N	.	.	.
NC_003143.1	915325	T	A	intragenic_variant	gene-YPO_RS01285	n.915325A>T		.	.	.	.	N	.	.	.	.	.	.	.	.	.	.	.	.	.	.	.	.	.	.	.	.	.	.	.	A	.	.	.	.	N	.	.	.
NC_003143.1	917155	A	G	missense_variant	YPO_RS05115	c.178A>G	p.Ser60Gly	G	G	G	G	N	G	G	G	G	G	G	G	G	G	G	G	G	G	G	G	G	G	G	G	G	G	G	G	G	G	G	G	G	G	G	G	G
NC_003143.1	917155	A	G	intragenic_variant	gene-YPO_RS01285	n.917155T>C		G	G	G	G	N	G	G	G	G	G	G	G	G	G	G	G	G	G	G	G	G	G	G	G	G	G	G	G	G	G	G	G	G	G	G	G	G
NC_003143.1	917844	C	T	missense_variant	nagA	c.424C>T	p.Arg142Trp	.	.	.	.	N	.	.	.	.	.	.	.	.	N	.	.	.	.	.	.	.	.	.	.	.	.	.	T	.	.	.	.	.	.	.	.	.
NC_003143.1	917844	C	T	intragenic_variant	gene-YPO_RS01285	n.917844G>A		.	.	.	.	N	.	.	.	.	.	.	.	.	N	.	.	.	.	.	.	.	.	.	.	.	.	.	T	.	.	.	.	.	.	.	.	.
NC_003143.1	918790	C	T	missense_variant	kduD	c.8C>T	p.Pro3Leu	.	.	.	.	N	T	.	.	.	.	.	.	.	.	.	.	.	N	.	.	N	.	.	.	.	.	.	.	T	N	.	.	N	.	.	.	.
NC_003143.1	918790	C	T	intragenic_variant	gene-YPO_RS01285	n.918790G>A		.	.	.	.	N	T	.	.	.	.	.	.	.	.	.	.	.	N	.	.	N	.	.	.	.	.	.	.	T	N	.	.	N	.	.	.	.
NC_003143.1	929024	G	A	synonymous_variant	YPO_RS05165	c.423G>A	p.Pro141Pro	.	.	N	.	N	.	.	.	.	.	.	.	.	.	.	.	.	.	.	.	.	.	.	.	.	.	.	A	.	.	.	.	.	.	.	.	.
NC_003143.1	929024	G	A	intragenic_variant	gene-YPO_RS01285	n.929024C>T		.	.	N	.	N	.	.	.	.	.	.	.	.	.	.	.	.	.	.	.	.	.	.	.	.	.	.	A	.	.	.	.	.	.	.	.	.
NC_003143.1	929900	G	A	synonymous_variant	YPO_RS05165	c.1299G>A	p.Pro433Pro	.	N	A	.	N	.	.	.	.	.	.	.	N	.	.	.	.	.	.	.	.	.	.	.	.	.	.	.	.	.	.	.	.	.	.	.	.
NC_003143.1	929900	G	A	intragenic_variant	gene-YPO_RS01285	n.929900C>T		.	N	A	.	N	.	.	.	.	.	.	.	N	.	.	.	.	.	.	.	.	.	.	.	.	.	.	.	.	.	.	.	.	.	.	.	.
NC_003143.1	933371	C	T	missense_variant	YPO_RS05175	c.467G>A	p.Ser156Asn	.	.	T	.	N	.	.	.	.	.	.	.	.	.	.	.	.	.	.	.	N	.	.	.	.	.	.	.	.	.	.	.	.	.	.	.	.
NC_003143.1	933371	C	T	intragenic_variant	gene-YPO_RS01285	n.933371G>A		.	.	T	.	N	.	.	.	.	.	.	.	.	.	.	.	.	.	.	.	N	.	.	.	.	.	.	.	.	.	.	.	.	.	.	.	.
NC_003143.1	943698	G	A	missense_variant	YPO_RS05215	c.289G>A	p.Gly97Ser	.	N	A	.	N	.	.	.	.	.	.	.	.	.	.	.	.	.	.	.	.	.	.	.	.	.	.	.	.	.	.	.	.	.	.	.	.
NC_003143.1	943698	G	A	intragenic_variant	gene-YPO_RS01285	n.943698C>T		.	N	A	.	N	.	.	.	.	.	.	.	.	.	.	.	.	.	.	.	.	.	.	.	.	.	.	.	.	.	.	.	.	.	.	.	.
NC_003143.1	944177	C	G	synonymous_variant	YPO_RS05215	c.768C>G	p.Val256Val	N	N	N	.	N	.	N	N	N	N	G	.	.	.	N	N	N	N	N	N	N	.	N	N	N	N	N	.	.	N	N	N	N	N	N	N	N
NC_003143.1	944177	C	G	intragenic_variant	gene-YPO_RS01285	n.944177G>C		N	N	N	.	N	.	N	N	N	N	G	.	.	.	N	N	N	N	N	N	N	.	N	N	N	N	N	.	.	N	N	N	N	N	N	N	N
NC_003143.1	951295	C	T	synonymous_variant	YPO_RS05240	c.544C>T	p.Leu182Leu	T	.	T	.	N	.	T	T	T	T	.	.	.	.	.	N	.	.	.	.	.	.	T	T	T	T	T	.	.	.	.	.	.	.	.	.	.
NC_003143.1	951295	C	T	intragenic_variant	gene-YPO_RS01285	n.951295G>A		T	.	T	.	N	.	T	T	T	T	.	.	.	.	.	N	.	.	.	.	.	.	T	T	T	T	T	.	.	.	.	.	.	.	.	.	.
NC_003143.1	955543	G	A	missense_variant	YPO_RS05265	c.247C>T	p.Pro83Ser	.	N	N	.	N	.	.	.	.	.	.	.	.	A	.	N	.	.	.	.	.	.	.	.	.	.	.	N	.	.	.	.	.	.	.	.	.
NC_003143.1	955543	G	A	intragenic_variant	gene-YPO_RS01285	n.955543C>T		.	N	N	.	N	.	.	.	.	.	.	.	.	A	.	N	.	.	.	.	.	.	.	.	.	.	.	N	.	.	.	.	.	.	.	.	.
NC_003143.1	960378	G	A	missense_variant	YPO_RS05290	c.587C>T	p.Thr196Ile	.	A	.	.	N	.	.	.	.	.	.	.	.	.	.	.	.	N	.	.	.	.	.	.	.	.	.	.	.	.	.	.	.	.	.	.	.
NC_003143.1	960378	G	A	intragenic_variant	gene-YPO_RS01285	n.960378C>T		.	A	.	.	N	.	.	.	.	.	.	.	.	.	.	.	.	N	.	.	.	.	.	.	.	.	.	.	.	.	.	.	.	.	.	.	.
NC_003143.1	961795	C	T	synonymous_variant	YPO_RS05295	c.816G>A	p.Lys272Lys	T	N	T	T	N	.	T	T	T	T	T	.	.	.	.	T	.	T	.	.	.	T	T	N	T	T	T	.	.	.	T	T	T	T	T	T	T
NC_003143.1	961795	C	T	intragenic_variant	gene-YPO_RS01285	n.961795G>A		T	N	T	T	N	.	T	T	T	T	T	.	.	.	.	T	.	T	.	.	.	T	T	N	T	T	T	.	.	.	T	T	T	T	T	T	T
NC_003143.1	965281	C	A	missense_variant	YPO_RS05330	c.284C>A	p.Ser95Tyr	A	N	A	.	N	.	A	A	A	A	.	.	.	.	.	.	.	.	.	.	.	.	A	A	A	A	A	N	.	.	.	.	.	.	.	.	.
NC_003143.1	965281	C	A	intragenic_variant	gene-YPO_RS01285	n.965281G>T		A	N	A	.	N	.	A	A	A	A	.	.	.	.	.	.	.	.	.	.	.	.	A	A	A	A	A	N	.	.	.	.	.	.	.	.	.
NC_003143.1	967508	A	G	intragenic_variant	gene-YPO_RS01285	n.967508T>C		.	N	N	.	N	G	N	.	N	N	N	.	.	.	.	N	.	N	.	N	N	.	.	.	.	.	.	.	G	N	N	N	.	N	N	N	N
NC_003143.1	967511	G	A	intragenic_variant	gene-YPO_RS01285	n.967511C>T		A	N	N	.	N	.	N	.	N	N	N	.	.	.	.	N	N	N	.	N	N	.	.	.	.	.	.	.	.	N	N	N	.	N	N	N	N
NC_003143.1	972785	G	A	synonymous_variant	lysS	c.477C>T	p.Gly159Gly	.	A	N	.	N	.	.	.	.	.	.	.	.	.	.	.	.	.	.	.	.	.	.	.	.	.	.	.	.	.	.	.	.	N	.	.	.
NC_003143.1	972785	G	A	intragenic_variant	gene-YPO_RS01285	n.972785C>T		.	A	N	.	N	.	.	.	.	.	.	.	.	.	.	.	.	.	.	.	.	.	.	.	.	.	.	.	.	.	.	.	.	N	.	.	.
NC_003143.1	977739	C	T	missense_variant	xerD	c.196G>A	p.Gly66Ser	.	N	N	.	N	.	.	.	.	.	.	.	.	N	.	.	.	.	.	.	.	.	.	.	.	.	.	T	.	.	.	.	.	.	.	.	.
NC_003143.1	977739	C	T	intragenic_variant	gene-YPO_RS01285	n.977739G>A		.	N	N	.	N	.	.	.	.	.	.	.	.	N	.	.	.	.	.	.	.	.	.	.	.	.	.	T	.	.	.	.	.	.	.	.	.
NC_003143.1	983623	C	T	synonymous_variant	ygfZ	c.267C>T	p.Arg89Arg	.	.	.	.	N	.	.	.	.	.	.	.	.	.	.	.	.	.	.	.	.	.	.	.	.	.	.	.	.	T	.	.	.	.	.	.	.
NC_003143.1	983623	C	T	intragenic_variant	gene-YPO_RS01285	n.983623G>A		.	.	.	.	N	.	.	.	.	.	.	.	.	.	.	.	.	.	.	.	.	.	.	.	.	.	.	.	.	T	.	.	.	.	.	.	.
NC_003143.1	983851	A	G	synonymous_variant	ygfZ	c.495A>G	p.Val165Val	.	N	.	.	N	.	.	.	.	.	.	.	.	.	.	.	.	.	.	.	.	.	.	.	.	.	.	.	G	.	.	.	.	.	.	.	.
NC_003143.1	983851	A	G	intragenic_variant	gene-YPO_RS01285	n.983851T>C		.	N	.	.	N	.	.	.	.	.	.	.	.	.	.	.	.	.	.	.	.	.	.	.	.	.	.	.	G	.	.	.	.	.	.	.	.
NC_003143.1	986780	G	A	missense_variant	YPO_RS05440	c.404C>T	p.Thr135Ile	.	.	A	.	N	.	.	.	.	.	.	.	.	.	.	.	.	.	.	.	.	.	.	.	.	.	.	.	.	.	.	.	.	.	.	.	N
NC_003143.1	986780	G	A	intragenic_variant	gene-YPO_RS01285	n.986780C>T		.	.	A	.	N	.	.	.	.	.	.	.	.	.	.	.	.	.	.	.	.	.	.	.	.	.	.	.	.	.	.	.	.	.	.	.	N
NC_003143.1	992929	A	T	synonymous_variant	gcvP	c.1239T>A	p.Arg413Arg	T	N	.	.	N	.	.	.	.	.	.	.	.	.	.	.	.	.	.	.	.	.	.	.	.	.	.	.	.	.	.	.	.	.	.	.	.
NC_003143.1	992929	A	T	intragenic_variant	gene-YPO_RS01285	n.992929T>A		T	N	.	.	N	.	.	.	.	.	.	.	.	.	.	.	.	.	.	.	.	.	.	.	.	.	.	.	.	.	.	.	.	.	.	.	.
NC_003143.1	995683	G	A	synonymous_variant	gcvT	c.249C>T	p.Ala83Ala	N	N	A	.	N	.	.	.	.	.	.	N	.	.	.	.	.	.	.	.	.	.	.	.	.	.	.	.	.	.	.	.	.	.	.	.	.
NC_003143.1	995683	G	A	intragenic_variant	gene-YPO_RS01285	n.995683C>T		N	N	A	.	N	.	.	.	.	.	.	N	.	.	.	.	.	.	.	.	.	.	.	.	.	.	.	.	.	.	.	.	.	.	.	.	.
NC_003143.1	997286	C	T	missense_variant	ubiI	c.587G>A	p.Arg196Gln	.	.	.	.	N	.	.	.	.	.	T	.	.	.	.	.	.	.	.	.	.	.	N	.	.	.	.	.	.	.	.	.	.	.	.	.	.
NC_003143.1	997286	C	T	intragenic_variant	gene-YPO_RS01285	n.997286G>A		.	.	.	.	N	.	.	.	.	.	T	.	.	.	.	.	.	.	.	.	.	.	N	.	.	.	.	.	.	.	.	.	.	.	.	.	.
NC_003143.1	1001274	G	A	intragenic_variant	gene-YPO_RS01285	n.1001274C>T		.	N	A	.	N	.	.	.	.	.	.	.	.	.	.	.	.	.	.	.	.	.	.	.	.	.	N	.	.	.	.	.	.	.	.	.	.
NC_003143.1	1001553	A	G	intragenic_variant	gene-YPO_RS01285	n.1001553T>C		G	N	G	G	N	G	G	G	G	G	G	G	G	G	G	G	G	G	G	G	G	G	G	G	G	G	G	G	G	G	G	G	G	G	G	G	G
NC_003143.1	1004627	C	T	intragenic_variant	gene-YPO_RS01285	n.1004627G>A		.	N	T	.	N	.	.	.	.	.	.	.	.	.	.	.	.	N	N	N	N	.	.	.	.	.	.	.	.	.	N	N	N	N	N	.	.
NC_003143.1	1013513	T	C	intragenic_variant	gene-YPO_RS01285	n.1013513A>G		N	N	N	N	N	N	N	N	N	N	N	N	C	C	N	N	N	N	N	N	N	N	N	N	N	N	N	C	N	N	N	N	N	N	N	N	N
NC_003143.1	1013514	G	A	intragenic_variant	gene-YPO_RS01285	n.1013514C>T		N	N	N	N	N	N	N	N	N	N	N	N	A	A	N	N	N	N	N	N	N	N	N	N	N	N	N	A	N	N	N	N	N	N	N	N	N
NC_003143.1	1015469	C	A	intragenic_variant	gene-YPO_RS01285	n.1015469G>T		N	N	N	N	N	A	N	N	N	N	N	N	N	N	N	N	N	N	N	N	N	N	N	N	N	N	N	N	N	N	N	N	N	N	N	N	N
NC_003143.1	1017647	T	C	synonymous_variant	tkt	c.678A>G	p.Ala226Ala	C	N	C	C	N	C	C	C	C	C	C	N	C	C	N	N	C	C	C	C	C	C	C	C	C	C	C	C	C	C	C	C	C	C	C	C	C
NC_003143.1	1017647	T	C	intragenic_variant	gene-YPO_RS01285	n.1017647A>G		C	N	C	C	N	C	C	C	C	C	C	N	C	C	N	N	C	C	C	C	C	C	C	C	C	C	C	C	C	C	C	C	C	C	C	C	C
NC_003143.1	1025278	T	G	missense_variant	YPO_RS05600	c.409T>G	p.Ser137Ala	G	N	G	G	N	G	G	G	G	G	G	G	G	G	G	G	G	G	G	G	G	G	G	G	G	G	G	G	G	G	G	G	G	G	G	G	G
NC_003143.1	1025278	T	G	intragenic_variant	gene-YPO_RS01285	n.1025278A>C		G	N	G	G	N	G	G	G	G	G	G	G	G	G	G	G	G	G	G	G	G	G	G	G	G	G	G	G	G	G	G	G	G	G	G	G	G
NC_003143.1	1027223	C	T	missense_variant	gshB	c.28C>T	p.Pro10Ser	.	.	T	.	N	.	.	.	.	.	.	.	.	.	.	.	.	.	.	.	N	.	.	.	.	.	.	.	.	.	.	.	.	.	.	.	.
NC_003143.1	1027223	C	T	intragenic_variant	gene-YPO_RS01285	n.1027223G>A		.	.	T	.	N	.	.	.	.	.	.	.	.	.	.	.	.	.	.	.	N	.	.	.	.	.	.	.	.	.	.	.	.	.	.	.	.
NC_003143.1	1030705	G	A	missense_variant	aguA	c.382G>A	p.Gly128Ser	.	N	A	.	N	.	.	.	.	.	.	.	.	.	.	.	.	.	.	.	.	.	.	.	.	.	.	.	.	.	.	.	.	.	.	.	.
NC_003143.1	1030705	G	A	intragenic_variant	gene-YPO_RS01285	n.1030705C>T		.	N	A	.	N	.	.	.	.	.	.	.	.	.	.	.	.	.	.	.	.	.	.	.	.	.	.	.	.	.	.	.	.	.	.	.	.
NC_003143.1	1043163	C	T	missense_variant	YPO_RS05675	c.3649G>A	p.Ala1217Thr	.	N	T	.	N	.	.	.	.	.	.	.	.	.	.	N	.	.	.	.	.	.	.	.	.	N	.	.	.	.	.	.	.	.	.	.	.
NC_003143.1	1043163	C	T	intragenic_variant	gene-YPO_RS01285	n.1043163G>A		.	N	T	.	N	.	.	.	.	.	.	.	.	.	.	N	.	.	.	.	.	.	.	.	.	N	.	.	.	.	.	.	.	.	.	.	.
NC_003143.1	1044488	A	G	missense_variant	YPO_RS05675	c.2324T>C	p.Leu775Pro	.	N	N	.	N	N	N	N	N	N	.	N	.	.	N	N	N	N	N	N	N	.	.	.	.	N	.	.	G	.	N	N	N	N	N	N	N
NC_003143.1	1044488	A	G	intragenic_variant	gene-YPO_RS01285	n.1044488T>C		.	N	N	.	N	N	N	N	N	N	.	N	.	.	N	N	N	N	N	N	N	.	.	.	.	N	.	.	G	.	N	N	N	N	N	N	N
NC_003143.1	1051913	A	G	missense_variant	YPO_RS05705	c.46A>G	p.Arg16Gly	.	N	.	.	N	G	.	.	.	.	.	.	.	.	.	.	.	.	.	.	.	.	.	.	.	.	.	.	G	.	.	.	.	.	.	.	.
NC_003143.1	1051913	A	G	intragenic_variant	gene-YPO_RS01285	n.1051913T>C		.	N	.	.	N	G	.	.	.	.	.	.	.	.	.	.	.	.	.	.	.	.	.	.	.	.	.	.	G	.	.	.	.	.	.	.	.
NC_003143.1	1053414	A	T	intragenic_variant	gene-YPO_RS01285	n.1053414T>A		N	N	N	.	N	.	N	N	.	.	T	.	.	.	.	.	.	N	.	.	N	.	N	N	N	N	N	.	.	.	N	.	N	N	N	N	N
NC_003143.1	1053427	A	G	intragenic_variant	gene-YPO_RS01285	n.1053427T>C		N	N	.	.	N	N	N	N	N	N	.	.	.	.	.	N	.	N	N	N	N	.	N	N	.	G	N	.	.	.	.	N	N	N	N	N	.
NC_003143.1	1053429	T	C	intragenic_variant	gene-YPO_RS01285	n.1053429A>G		N	N	.	.	N	N	N	N	N	N	.	.	.	.	.	N	.	N	N	N	N	.	N	N	.	C	.	.	.	.	.	N	N	N	N	N	.
NC_003143.1	1061182	C	T	synonymous_variant	speF	c.2076G>A	p.Pro692Pro	.	N	N	.	N	.	.	.	.	.	T	.	.	.	.	.	.	.	.	.	.	.	.	.	.	.	.	.	.	.	.	.	.	.	.	.	.
NC_003143.1	1061182	C	T	intragenic_variant	gene-YPO_RS01285	n.1061182G>A		.	N	N	.	N	.	.	.	.	.	T	.	.	.	.	.	.	.	.	.	.	.	.	.	.	.	.	.	.	.	.	.	.	.	.	.	.
NC_003143.1	1061975	C	T	missense_variant	speF	c.1283G>A	p.Gly428Asp	N	T	.	.	N	.	.	.	.	.	.	.	.	.	.	.	.	.	.	.	.	.	.	.	.	.	.	.	.	.	.	.	.	.	.	.	.
NC_003143.1	1061975	C	T	intragenic_variant	gene-YPO_RS01285	n.1061975G>A		N	T	.	.	N	.	.	.	.	.	.	.	.	.	.	.	.	.	.	.	.	.	.	.	.	.	.	.	.	.	.	.	.	.	.	.	.
NC_003143.1	1063923	G	A	intragenic_variant	gene-YPO_RS01285	n.1063923C>T		.	.	.	.	N	.	.	.	.	.	.	.	.	.	.	N	.	.	.	.	.	.	A	A	A	A	A	.	.	.	.	.	.	.	.	.	.
NC_003143.1	1064181	C	T	intragenic_variant	gene-YPO_RS01285	n.1064181G>A		.	T	.	.	N	.	.	.	.	.	.	.	.	.	.	N	.	N	.	.	.	.	N	.	.	.	.	.	.	.	N	.	.	N	.	.	.
NC_003143.1	1065673	C	T	intragenic_variant	gene-YPO_RS01285	n.1065673G>A		N	N	N	.	N	N	N	N	N	N	N	N	T	N	N	N	N	N	N	N	N	N	N	.	N	N	N	.	N	N	N	N	N	N	N	N	N
NC_003143.1	1065674	C	T	intragenic_variant	gene-YPO_RS01285	n.1065674G>A		N	N	N	.	N	N	N	N	N	N	N	N	T	.	N	N	N	N	N	N	N	N	N	.	N	N	N	.	N	N	N	N	N	N	N	N	N
NC_003143.1	1067966	C	A	missense_variant	YPO_RS05770	c.1708G>T	p.Gly570Cys	N	.	.	.	N	A	.	.	.	.	.	.	.	.	.	.	.	.	.	.	.	.	.	.	.	.	.	.	.	.	N	.	.	.	.	.	.
NC_003143.1	1067966	C	A	intragenic_variant	gene-YPO_RS01285	n.1067966G>T		N	.	.	.	N	A	.	.	.	.	.	.	.	.	.	.	.	.	.	.	.	.	.	.	.	.	.	.	.	.	N	.	.	.	.	.	.
NC_003143.1	1071460	C	T	non_coding_transcript_exon_variant	gene-YPO_RS01285	n.61G>A		.	N	T	.	N	.	.	.	.	.	.	.	.	.	.	.	.	.	.	.	.	.	.	.	.	.	.	.	.	.	.	.	.	.	.	.	.
NC_003143.1	1071776	C	G	intragenic_variant	gene-YPO_RS01285	n.1071776G>C		N	N	N	N	N	N	N	N	G	G	N	N	N	N	.	N	N	N	N	N	N	N	N	N	.	.	.	N	N	N	N	N	N	N	N	N	N
NC_003143.1	1072199	G	T	stop_gained	YPO_RS05790	c.56C>A	p.Ser19*	N	N	T	N	N	.	N	N	N	N	.	.	.	N	.	N	N	.	.	N	N	.	N	.	N	.	N	.	N	N	.	.	.	.	.	.	.
NC_003143.1	1072199	G	T	intragenic_variant	gene-YPO_RS01285	n.1072199C>A		N	N	T	N	N	.	N	N	N	N	.	.	.	N	.	N	N	.	.	N	N	.	N	.	N	.	N	.	N	N	.	.	.	.	.	.	.
NC_003143.1	1074929	C	T	synonymous_variant	YPO_RS05800	c.2055G>A	p.Gln685Gln	N	N	N	.	N	N	N	N	N	N	N	N	.	T	N	N	N	N	N	N	N	N	N	N	N	N	N	N	N	N	N	N	N	N	N	N	N
NC_003143.1	1074929	C	T	intragenic_variant	gene-YPO_RS01285	n.1074929G>A		N	N	N	.	N	N	N	N	N	N	N	N	.	T	N	N	N	N	N	N	N	N	N	N	N	N	N	N	N	N	N	N	N	N	N	N	N
NC_003143.1	1075538	G	A	synonymous_variant	YPO_RS05800	c.1446C>T	p.Thr482Thr	N	.	N	.	N	.	.	.	.	.	.	.	.	N	.	.	.	.	.	.	.	.	.	.	.	.	.	A	.	N	.	.	.	.	.	.	.
NC_003143.1	1075538	G	A	intragenic_variant	gene-YPO_RS01285	n.1075538C>T		N	.	N	.	N	.	.	.	.	.	.	.	.	N	.	.	.	.	.	.	.	.	.	.	.	.	.	A	.	N	.	.	.	.	.	.	.
NC_003143.1	1076049	T	C	missense_variant	YPO_RS05800	c.935A>G	p.Gln312Arg	.	.	N	.	N	.	N	N	.	.	N	N	.	N	.	N	N	N	N	N	N	N	.	.	.	C	.	N	.	N	N	N	.	N	.	N	N
NC_003143.1	1076049	T	C	intragenic_variant	gene-YPO_RS01285	n.1076049A>G		.	.	N	.	N	.	N	N	.	.	N	N	.	N	.	N	N	N	N	N	N	N	.	.	.	C	.	N	.	N	N	N	.	N	.	N	N
NC_003143.1	1076222	G	C	synonymous_variant	YPO_RS05800	c.762C>G	p.Ala254Ala	.	.	N	.	N	.	.	.	.	.	.	.	.	.	.	.	.	.	.	.	.	.	.	.	.	.	.	.	C	.	.	.	.	.	.	.	.
NC_003143.1	1076222	G	C	intragenic_variant	gene-YPO_RS01285	n.1076222C>G		.	.	N	.	N	.	.	.	.	.	.	.	.	.	.	.	.	.	.	.	.	.	.	.	.	.	.	.	C	.	.	.	.	.	.	.	.
NC_003143.1	1084028	C	T	synonymous_variant	tssK	c.285G>A	p.Glu95Glu	N	N	N	.	N	N	N	N	N	N	N	N	T	N	N	N	N	N	N	N	N	N	N	N	N	N	N	N	N	N	N	N	N	N	N	N	N
NC_003143.1	1084028	C	T	intragenic_variant	gene-YPO_RS01285	n.1084028G>A		N	N	N	.	N	N	N	N	N	N	N	N	T	N	N	N	N	N	N	N	N	N	N	N	N	N	N	N	N	N	N	N	N	N	N	N	N
NC_003143.1	1084643	G	A	missense_variant	tssC	c.1226C>T	p.Ala409Val	N	N	N	.	N	N	N	N	N	N	N	N	.	A	N	N	N	N	N	N	N	N	N	N	N	N	N	.	N	N	N	N	N	N	N	N	N
NC_003143.1	1084643	G	A	intragenic_variant	gene-YPO_RS01285	n.1084643C>T		N	N	N	.	N	N	N	N	N	N	N	N	.	A	N	N	N	N	N	N	N	N	N	N	N	N	N	.	N	N	N	N	N	N	N	N	N
NC_003143.1	1084903	C	T	synonymous_variant	tssC	c.966G>A	p.Val322Val	.	N	N	.	N	.	N	.	.	.	T	N	.	.	.	N	N	N	N	.	N	.	.	.	.	.	.	.	.	N	T	T	N	N	T	T	T
NC_003143.1	1084903	C	T	intragenic_variant	gene-YPO_RS01285	n.1084903G>A		.	N	N	.	N	.	N	.	.	.	T	N	.	.	.	N	N	N	N	.	N	.	.	.	.	.	.	.	.	N	T	T	N	N	T	T	T
NC_003143.1	1086107	A	G	missense_variant	tssB	c.305T>C	p.Phe102Ser	.	.	.	.	N	.	.	.	.	.	G	.	.	.	.	.	.	.	.	.	.	.	.	.	.	.	.	.	.	.	.	.	.	.	.	.	.
NC_003143.1	1086107	A	G	intragenic_variant	gene-YPO_RS01285	n.1086107T>C		.	.	.	.	N	.	.	.	.	.	G	.	.	.	.	.	.	.	.	.	.	.	.	.	.	.	.	.	.	.	.	.	.	.	.	.	.
NC_003143.1	1091306	A	T	intragenic_variant	gene-YPO_RS01285	n.1091306T>A		.	.	N	.	N	.	N	T	N	N	.	.	.	.	.	N	.	N	N	N	N	.	.	.	.	.	.	.	.	.	.	N	N	N	N	.	N
NC_003143.1	1091311	A	T	intragenic_variant	gene-YPO_RS01285	n.1091311T>A		.	.	N	.	N	.	N	N	N	N	.	.	.	.	.	N	.	N	N	N	N	.	.	.	.	T	.	.	.	T	.	N	N	N	N	.	N
NC_003143.1	1091979	C	T	missense_variant	YPO_RS05855	c.617C>T	p.Pro206Leu	.	N	T	.	N	.	.	.	.	.	.	.	N	.	.	N	.	.	.	.	.	.	.	.	.	.	.	N	.	.	.	.	.	.	.	.	.
NC_003143.1	1091979	C	T	intragenic_variant	gene-YPO_RS01285	n.1091979G>A		.	N	T	.	N	.	.	.	.	.	.	.	N	.	.	N	.	.	.	.	.	.	.	.	.	.	.	N	.	.	.	.	.	.	.	.	.
NC_003143.1	1098675	A	C	non_coding_transcript_exon_variant	gene-YPO_RS01285	n.1138A>C		C	N	C	C	N	C	C	C	C	C	C	C	C	C	C	C	C	C	C	C	C	C	C	C	C	C	C	C	C	C	C	C	C	N	C	C	C
NC_003143.1	1098755	G	A	non_coding_transcript_exon_variant	gene-YPO_RS01285	n.1218G>A		N	A	.	.	N	.	.	.	.	.	.	N	.	.	.	.	.	.	.	.	.	.	.	.	.	.	.	.	.	.	.	.	.	.	.	.	.
NC_003143.1	1102174	A	G	missense_variant	YPO_RS05900	c.190A>G	p.Thr64Ala	.	N	.	.	N	G	.	.	.	.	.	.	.	.	.	.	.	.	.	.	.	.	.	.	.	.	.	.	G	.	.	.	.	.	.	.	.
NC_003143.1	1102174	A	G	intragenic_variant	gene-YPO_RS01285	n.1102174T>C		.	N	.	.	N	G	.	.	.	.	.	.	.	.	.	.	.	.	.	.	.	.	.	.	.	.	.	.	G	.	.	.	.	.	.	.	.
NC_003143.1	1111441	T	C	stop_lost&splice_region_variant	YPO_RS05925	c.197A>G	p.Ter66Trpext*?	.	N	.	.	N	.	.	.	.	.	.	.	.	.	.	.	.	.	.	.	.	.	.	.	.	.	.	.	C	.	.	.	.	.	.	.	.
NC_003143.1	1111441	T	C	intragenic_variant	gene-YPO_RS01285	n.1111441A>G		.	N	.	.	N	.	.	.	.	.	.	.	.	.	.	.	.	.	.	.	.	.	.	.	.	.	.	.	C	.	.	.	.	.	.	.	.
NC_003143.1	1116812	A	T	missense_variant	YPO_RS05940	c.1299T>A	p.Asp433Glu	.	N	N	.	N	.	N	.	T	T	.	.	.	.	.	N	.	N	N	N	N	.	.	.	.	N	.	.	.	.	N	.	N	N	N	N	N
NC_003143.1	1116812	A	T	intragenic_variant	gene-YPO_RS01285	n.1116812T>A		.	N	N	.	N	.	N	.	T	T	.	.	.	.	.	N	.	N	N	N	N	.	.	.	.	N	.	.	.	.	N	.	N	N	N	N	N
NC_003143.1	1135078	C	G	missense_variant	YPO_RS05970	c.1315G>C	p.Val439Leu	N	.	N	.	N	.	N	G	N	N	.	.	.	.	.	.	.	N	.	N	N	.	N	N	N	N	N	.	.	N	N	.	N	N	N	.	.
NC_003143.1	1135078	C	G	intragenic_variant	gene-YPO_RS01285	n.1135078G>C		N	.	N	.	N	.	N	G	N	N	.	.	.	.	.	.	.	N	.	N	N	.	N	N	N	N	N	.	.	N	N	.	N	N	N	.	.
NC_003143.1	1137603	G	T	missense_variant	YPO_RS05975	c.493G>T	p.Gly165Cys	N	N	.	.	N	T	.	.	.	.	.	.	.	N	.	.	.	.	.	.	.	.	.	.	.	.	.	.	.	.	.	.	.	.	.	.	.
NC_003143.1	1137603	G	T	intragenic_variant	gene-YPO_RS01285	n.1137603C>A		N	N	.	.	N	T	.	.	.	.	.	.	.	N	.	.	.	.	.	.	.	.	.	.	.	.	.	.	.	.	.	.	.	.	.	.	.
NC_003143.1	1137647	C	G	synonymous_variant	YPO_RS05975	c.537C>G	p.Ala179Ala	.	.	.	.	N	.	.	.	.	.	G	.	.	.	.	.	.	.	.	.	.	.	.	.	.	.	.	.	.	.	.	.	.	.	.	.	.
NC_003143.1	1137647	C	G	intragenic_variant	gene-YPO_RS01285	n.1137647G>C		.	.	.	.	N	.	.	.	.	.	G	.	.	.	.	.	.	.	.	.	.	.	.	.	.	.	.	.	.	.	.	.	.	.	.	.	.
NC_003143.1	1137648	A	G	missense_variant	YPO_RS05975	c.538A>G	p.Ser180Gly	.	.	.	.	N	.	.	.	.	.	G	.	.	.	.	.	.	.	.	.	.	.	.	.	.	.	.	.	.	.	.	.	.	.	.	.	.
NC_003143.1	1137648	A	G	intragenic_variant	gene-YPO_RS01285	n.1137648T>C		.	.	.	.	N	.	.	.	.	.	G	.	.	.	.	.	.	.	.	.	.	.	.	.	.	.	.	.	.	.	.	.	.	.	.	.	.
NC_003143.1	1138676	G	T	intragenic_variant	gene-YPO_RS01285	n.1138676C>A		.	.	N	.	N	T	.	.	.	.	.	.	.	.	.	.	.	.	.	.	.	.	.	.	.	.	.	.	.	.	.	.	.	.	.	.	.
NC_003143.1	1141754	G	A	missense_variant	YPO_RS05985	c.1390G>A	p.Gly464Arg	N	N	.	.	N	A	.	.	.	.	.	.	N	.	.	N	.	.	.	.	.	N	.	.	.	.	.	.	.	.	.	.	.	.	.	.	.
NC_003143.1	1141754	G	A	intragenic_variant	gene-YPO_RS01285	n.1141754C>T		N	N	.	.	N	A	.	.	.	.	.	.	N	.	.	N	.	.	.	.	.	N	.	.	.	.	.	.	.	.	.	.	.	.	.	.	.
NC_003143.1	1145929	T	G	intragenic_variant	gene-YPO_RS01285	n.1145929A>C		.	.	.	.	N	N	.	.	.	.	.	.	.	.	.	.	.	N	.	.	N	.	.	.	.	.	.	.	G	.	N	.	N	N	.	.	.
NC_003143.1	1147881	C	G	intragenic_variant	gene-YPO_RS01285	n.1147881G>C		.	N	N	N	N	N	N	N	N	N	N	N	N	.	N	N	G	N	N	G	N	N	N	N	N	N	N	N	N	N	N	N	N	N	N	N	G
NC_003143.1	1147882	A	C	intragenic_variant	gene-YPO_RS01285	n.1147882T>G		.	N	N	N	N	N	N	N	N	N	N	N	N	.	N	N	C	N	N	C	N	N	N	N	N	N	N	N	N	C	N	N	N	N	N	N	C
NC_003143.1	1159539	T	A	synonymous_variant	recB	c.3543T>A	p.Pro1181Pro	A	.	A	.	N	.	A	A	A	A	.	.	.	.	.	.	.	N	.	.	.	.	A	A	A	A	A	.	.	.	.	.	.	.	.	.	.
NC_003143.1	1159539	T	A	intragenic_variant	gene-YPO_RS01285	n.1159539A>T		A	.	A	.	N	.	A	A	A	A	.	.	.	.	.	.	.	N	.	.	.	.	A	A	A	A	A	.	.	.	.	.	.	.	.	.	.
NC_003143.1	1164270	C	T	missense_variant	YPO_RS06050	c.941C>T	p.Pro314Leu	.	.	T	.	N	.	.	.	.	.	.	.	.	.	.	.	.	.	.	.	.	.	.	.	.	.	.	.	.	.	.	N	.	.	.	.	.
NC_003143.1	1164270	C	T	intragenic_variant	gene-YPO_RS01285	n.1164270G>A		.	.	T	.	N	.	.	.	.	.	.	.	.	.	.	.	.	.	.	.	.	.	.	.	.	.	.	.	.	.	.	N	.	.	.	.	.
NC_003143.1	1164889	C	T	intragenic_variant	gene-YPO_RS01285	n.1164889G>A		N	N	.	.	N	.	N	.	N	N	N	.	.	.	N	N	N	N	N	N	T	N	N	.	.	N	.	.	.	N	N	N	N	N	N	N	N
NC_003143.1	1164892	C	G	intragenic_variant	gene-YPO_RS01285	n.1164892G>C		.	N	.	.	N	.	N	.	.	.	.	N	.	.	.	N	N	G	.	.	G	.	.	.	.	.	.	.	.	N	N	N	.	.	N	.	N
NC_003143.1	1164893	A	C	intragenic_variant	gene-YPO_RS01285	n.1164893T>G		.	N	.	.	N	.	N	.	N	N	.	N	.	.	.	N	.	C	.	N	.	.	.	.	.	.	.	.	.	N	N	N	.	.	N	.	.
NC_003143.1	1168951	G	T	missense_variant	csdA	c.313C>A	p.Arg105Ser	T	.	T	.	N	.	T	T	T	T	.	.	.	.	.	.	.	.	.	.	.	.	T	T	T	T	T	.	.	.	.	.	.	.	.	.	.
NC_003143.1	1168951	G	T	intragenic_variant	gene-YPO_RS01285	n.1168951C>A		T	.	T	.	N	.	T	T	T	T	.	.	.	.	.	.	.	.	.	.	.	.	T	T	T	T	T	.	.	.	.	.	.	.	.	.	.
NC_003143.1	1175139	C	A	intragenic_variant	gene-YPO_RS01285	n.1175139G>T		N	N	N	N	N	.	N	.	N	N	.	.	.	.	.	N	.	N	.	.	.	N	.	N	N	.	A	.	.	.	.	.	N	N	N	.	N
NC_003143.1	1175145	C	T	intragenic_variant	gene-YPO_RS01285	n.1175145G>A		N	N	N	N	N	.	N	T	N	N	N	.	.	.	.	N	.	N	.	.	.	N	N	N	T	N	.	.	.	.	N	N	N	N	N	N	N
NC_003143.1	1175146	C	G	intragenic_variant	gene-YPO_RS01285	n.1175146G>C		N	N	N	N	N	.	N	G	N	N	N	.	.	N	.	N	.	N	.	.	.	N	N	N	G	N	.	.	.	.	N	N	N	N	N	N	N
NC_003143.1	1175147	C	T	intragenic_variant	gene-YPO_RS01285	n.1175147G>A		N	N	N	N	N	.	N	T	.	.	N	.	.	.	.	N	.	N	.	.	.	N	N	N	T	N	.	.	.	.	N	N	N	N	N	N	N
NC_003143.1	1177411	G	C	intragenic_variant	gene-YPO_RS01285	n.1177411C>G		N	N	N	.	N	N	N	N	N	N	N	N	N	.	N	N	N	N	N	N	N	N	N	N	C	N	C	.	N	N	N	N	N	N	N	N	N
NC_003143.1	1178178	T	C	intragenic_variant	gene-YPO_RS01285	n.1178178A>G		C	C	N	C	N	C	C	C	C	C	C	C	N	C	C	N	C	C	C	C	C	C	C	C	C	C	C	C	C	C	C	C	C	C	C	C	C
NC_003143.1	1178459	T	C	synonymous_variant	YPO_RS06130	c.247T>C	p.Leu83Leu	C	C	C	C	N	C	C	C	C	C	C	C	C	C	C	C	C	C	C	C	C	C	C	C	C	C	C	C	C	C	C	C	C	C	C	C	C
NC_003143.1	1178459	T	C	intragenic_variant	gene-YPO_RS01285	n.1178459A>G		C	C	C	C	N	C	C	C	C	C	C	C	C	C	C	C	C	C	C	C	C	C	C	C	C	C	C	C	C	C	C	C	C	C	C	C	C
NC_003143.1	1184332	C	T	missense_variant	map	c.598G>A	p.Ala200Thr	N	.	.	.	N	.	.	.	.	.	.	.	.	.	.	T	.	.	.	.	N	.	.	.	.	.	.	.	.	.	.	.	.	.	.	.	.
NC_003143.1	1184332	C	T	intragenic_variant	gene-YPO_RS01285	n.1184332G>A		N	.	.	.	N	.	.	.	.	.	.	.	.	.	.	T	.	.	.	.	N	.	.	.	.	.	.	.	.	.	.	.	.	.	.	.	.
NC_003143.1	1184336	A	G	synonymous_variant	map	c.594T>C	p.Gly198Gly	.	.	.	.	N	.	.	.	.	.	.	.	.	.	.	G	.	.	.	.	.	.	.	.	.	.	.	.	.	.	.	.	.	.	.	.	.
NC_003143.1	1184336	A	G	intragenic_variant	gene-YPO_RS01285	n.1184336T>C		.	.	.	.	N	.	.	.	.	.	.	.	.	.	.	G	.	.	.	.	.	.	.	.	.	.	.	.	.	.	.	.	.	.	.	.	.
NC_003143.1	1186656	C	T	missense_variant	tsf	c.440C>T	p.Thr147Ile	N	N	T	.	N	.	.	.	.	.	.	.	.	.	.	.	.	.	.	.	N	.	.	.	.	.	.	.	.	.	.	.	.	.	.	.	.
NC_003143.1	1186656	C	T	intragenic_variant	gene-YPO_RS01285	n.1186656G>A		N	N	T	.	N	.	.	.	.	.	.	.	.	.	.	.	.	.	.	.	N	.	.	.	.	.	.	.	.	.	.	.	.	.	.	.	.
NC_003143.1	1188299	C	T	synonymous_variant	frr	c.156C>T	p.Arg52Arg	.	.	.	.	N	.	.	.	.	.	.	.	.	T	.	.	.	.	.	.	.	.	.	.	.	.	.	.	.	N	.	.	.	.	.	.	.
NC_003143.1	1188299	C	T	intragenic_variant	gene-YPO_RS01285	n.1188299G>A		.	.	.	.	N	.	.	.	.	.	.	.	.	T	.	.	.	.	.	.	.	.	.	.	.	.	.	.	.	N	.	.	.	.	.	.	.
NC_003143.1	1189479	C	T	missense_variant	ispC	c.565C>T	p.Pro189Ser	T	N	T	.	N	.	T	T	T	T	.	.	.	.	.	.	.	N	.	.	.	.	T	T	T	T	T	.	.	.	.	.	.	.	.	.	.
NC_003143.1	1189479	C	T	intragenic_variant	gene-YPO_RS01285	n.1189479G>A		T	N	T	.	N	.	T	T	T	T	.	.	.	.	.	.	.	N	.	.	.	.	T	T	T	T	T	.	.	.	.	.	.	.	.	.	.
NC_003143.1	1201122	G	T	missense_variant	dnaE	c.244G>T	p.Ala82Ser	.	.	.	.	N	.	.	.	.	.	.	.	.	.	.	.	.	.	.	T	.	.	.	.	.	.	.	.	.	.	.	.	.	.	.	.	.
NC_003143.1	1201122	G	T	intragenic_variant	gene-YPO_RS01285	n.1201122C>A		.	.	.	.	N	.	.	.	.	.	.	.	.	.	.	.	.	.	.	T	.	.	.	.	.	.	.	.	.	.	.	.	.	.	.	.	.
NC_003143.1	1206358	C	T	missense_variant	tilS	c.442C>T	p.Leu148Phe	N	T	.	.	N	.	.	.	.	.	.	.	.	N	.	.	.	.	.	.	.	.	.	.	.	.	.	.	.	.	.	.	.	.	.	.	.
NC_003143.1	1206358	C	T	intragenic_variant	gene-YPO_RS01285	n.1206358G>A		N	T	.	.	N	.	.	.	.	.	.	.	.	N	.	.	.	.	.	.	.	.	.	.	.	.	.	.	.	.	.	.	.	.	.	.	.
NC_003143.1	1211729	A	C	synonymous_variant	proS	c.666T>G	p.Val222Val	.	.	.	.	N	C	.	.	.	.	.	.	.	.	.	.	.	.	.	.	.	.	.	.	.	.	.	.	.	.	.	.	.	.	.	.	.
NC_003143.1	1211729	A	C	intragenic_variant	gene-YPO_RS01285	n.1211729T>G		.	.	.	.	N	C	.	.	.	.	.	.	.	.	.	.	.	.	.	.	.	.	.	.	.	.	.	.	.	.	.	.	.	.	.	.	.
NC_003143.1	1218383	A	G	intragenic_variant	gene-YPO_RS01285	n.1218383T>C		N	N	N	N	N	N	N	N	N	N	N	N	N	N	N	N	N	N	N	N	N	N	N	N	G	N	N	N	N	N	N	N	N	N	N	N	N
NC_003143.1	1218393	T	G	intragenic_variant	gene-YPO_RS01285	n.1218393A>C		N	N	N	N	N	N	N	N	N	N	N	N	N	N	N	N	N	N	N	N	N	N	N	N	G	N	N	N	N	N	N	N	N	N	N	N	N
NC_003143.1	1218442	T	A	intragenic_variant	gene-YPO_RS01285	n.1218442A>T		N	N	N	N	N	N	N	N	N	N	N	A	N	N	N	N	N	N	N	N	N	A	N	N	.	N	N	N	N	N	N	N	N	N	N	N	N
NC_003143.1	1218463	T	G	intragenic_variant	gene-YPO_RS01285	n.1218463A>C		N	N	N	N	N	N	N	N	N	N	N	N	N	N	N	N	N	N	N	N	N	G	N	N	G	N	N	N	N	N	N	N	N	N	N	N	N
NC_003143.1	1218464	A	G	intragenic_variant	gene-YPO_RS01285	n.1218464T>C		N	N	N	N	N	G	N	N	N	N	N	N	N	N	N	N	G	N	N	N	N	G	N	N	G	N	N	N	N	N	N	N	N	N	N	N	N
NC_003143.1	1218465	C	G	intragenic_variant	gene-YPO_RS01285	n.1218465G>C		N	N	N	N	N	.	N	N	N	N	N	N	N	N	N	N	.	N	N	N	N	.	N	N	G	G	N	N	N	N	N	N	N	N	N	N	N
NC_003143.1	1222487	T	A	intragenic_variant	gene-YPO_RS01285	n.1222487A>T		N	N	N	.	N	N	N	N	N	N	N	.	N	N	.	N	N	N	N	N	N	N	N	N	N	N	.	N	N	N	N	N	N	N	N	N	A
NC_003143.1	1222493	A	C	intragenic_variant	gene-YPO_RS01285	n.1222493T>G		N	N	N	.	N	N	N	N	N	N	N	C	N	N	N	N	N	N	N	N	N	N	N	N	N	N	N	N	N	N	N	N	N	N	N	N	.
NC_003143.1	1222502	C	T	intragenic_variant	gene-YPO_RS01285	n.1222502G>A		N	N	N	.	N	N	N	N	N	N	N	T	N	N	.	N	N	N	N	N	N	N	N	N	N	N	.	N	N	N	N	N	N	N	N	N	T
NC_003143.1	1222518	G	A	intragenic_variant	gene-YPO_RS01285	n.1222518C>T		N	N	N	.	N	N	N	N	N	N	N	.	N	N	.	N	N	N	N	N	N	N	N	N	N	N	N	N	N	N	N	N	N	N	N	N	A
NC_003143.1	1222520	T	C	intragenic_variant	gene-YPO_RS01285	n.1222520A>G		N	N	N	.	N	N	N	N	N	N	N	.	N	N	.	N	N	N	N	N	N	N	N	N	N	N	N	N	N	N	N	N	N	N	N	N	C
NC_003143.1	1222885	C	T	intragenic_variant	gene-YPO_RS01285	n.1222885G>A		N	N	.	.	N	.	.	.	N	N	N	.	.	.	.	N	.	N	N	N	N	.	.	.	.	N	.	.	T	.	N	N	N	N	N	N	N
NC_003143.1	1227998	C	T	synonymous_variant	YPO_RS06380	c.75C>T	p.Tyr25Tyr	.	N	T	.	N	.	.	.	.	.	.	.	.	.	.	.	.	.	.	.	.	.	.	.	.	.	.	.	.	.	.	.	.	.	.	.	.
NC_003143.1	1227998	C	T	intragenic_variant	gene-YPO_RS01285	n.1227998G>A		.	N	T	.	N	.	.	.	.	.	.	.	.	.	.	.	.	.	.	.	.	.	.	.	.	.	.	.	.	.	.	.	.	.	.	.	.
NC_003143.1	1230111	T	A	synonymous_variant	YPO_RS06395	c.3T>A	p.Gly1Gly	N	N	N	.	N	N	N	N	N	N	N	A	N	N	N	A	N	N	N	N	A	A	N	N	.	N	N	N	N	A	N	N	N	A	N	N	N
NC_003143.1	1230111	T	A	intragenic_variant	gene-YPO_RS01285	n.1230111A>T		N	N	N	.	N	N	N	N	N	N	N	A	N	N	N	A	N	N	N	N	A	A	N	N	.	N	N	N	N	A	N	N	N	A	N	N	N
NC_003143.1	1230125	C	T	missense_variant	YPO_RS06395	c.17C>T	p.Ser6Leu	N	N	T	.	N	N	N	N	N	N	N	N	N	N	N	N	N	N	N	N	N	N	N	N	N	N	N	N	N	T	N	N	N	T	N	N	N
NC_003143.1	1230125	C	T	intragenic_variant	gene-YPO_RS01285	n.1230125G>A		N	N	T	.	N	N	N	N	N	N	N	N	N	N	N	N	N	N	N	N	N	N	N	N	N	N	N	N	N	T	N	N	N	T	N	N	N
NC_003143.1	1230179	A	T	missense_variant	YPO_RS06395	c.71A>T	p.His24Leu	N	N	N	.	T (18)	N	T	N	T	T	T	T	N	N	N	T	N	T	N	N	T	N	N	N	N	N	N	N	N	T	T	T	T	T	T	N	T
NC_003143.1	1230179	A	T	intragenic_variant	gene-YPO_RS01285	n.1230179T>A		N	N	N	.	T (18)	N	T	N	T	T	T	T	N	N	N	T	N	T	N	N	T	N	N	N	N	N	N	N	N	T	T	T	T	T	T	N	T
NC_003143.1	1232222	C	T	missense_variant	YPO_RS06405	c.158C>T	p.Ala53Val	T	T	T	T	N	.	T	T	T	T	T	.	.	.	.	T	.	T	.	.	.	T	T	T	T	T	T	.	.	T	T	T	T	T	T	T	T
NC_003143.1	1232222	C	T	intragenic_variant	gene-YPO_RS01285	n.1232222G>A		T	T	T	T	N	.	T	T	T	T	T	.	.	.	.	T	.	T	.	.	.	T	T	T	T	T	T	.	.	T	T	T	T	T	T	T	T
NC_003143.1	1246220	C	T	missense_variant	smpB	c.263G>A	p.Arg88His	.	.	T	.	N	.	.	.	.	.	.	.	.	.	.	.	.	.	.	.	.	.	.	.	.	.	.	.	.	.	.	.	.	.	.	.	.
NC_003143.1	1246220	C	T	intragenic_variant	gene-YPO_RS01285	n.1246220G>A		.	.	T	.	N	.	.	.	.	.	.	.	.	.	.	.	.	.	.	.	.	.	.	.	.	.	.	.	.	.	.	.	.	.	.	.	.
NC_003143.1	1251046	T	C	missense_variant	grpE	c.335T>C	p.Ile112Thr	.	N	N	.	N	C	.	.	.	.	.	.	.	.	.	N	.	.	.	.	N	.	.	.	.	.	.	.	C	.	.	.	.	.	.	.	.
NC_003143.1	1251046	T	C	intragenic_variant	gene-YPO_RS01285	n.1251046A>G		.	N	N	.	N	C	.	.	.	.	.	.	.	.	.	N	.	.	.	.	N	.	.	.	.	.	.	.	C	.	.	.	.	.	.	.	.
NC_003143.1	1251321	G	A	intragenic_variant	gene-YPO_RS01285	n.1251321C>T		A	.	.	.	N	.	.	.	.	.	.	.	.	.	.	.	.	N	.	.	N	.	N	.	.	N	.	.	.	.	N	.	.	.	.	.	.
NC_003143.1	1254157	C	T	synonymous_variant	sdhA	c.39C>T	p.Val13Val	T	T	N	T	N	.	T	T	T	T	T	.	.	.	.	T	.	T	.	.	.	T	T	T	T	T	T	.	.	T	T	T	T	T	T	T	T
NC_003143.1	1254157	C	T	intragenic_variant	gene-YPO_RS01285	n.1254157G>A		T	T	N	T	N	.	T	T	T	T	T	.	.	.	.	T	.	T	.	.	.	T	T	T	T	T	T	.	.	T	T	T	T	T	T	T	T
NC_003143.1	1254847	G	A	synonymous_variant	sdhA	c.729G>A	p.Pro243Pro	.	.	.	.	N	.	.	.	.	.	.	.	.	.	.	.	.	.	.	.	.	N	.	.	.	A	.	.	.	N	.	N	N	N	N	.	.
NC_003143.1	1254847	G	A	intragenic_variant	gene-YPO_RS01285	n.1254847C>T		.	.	.	.	N	.	.	.	.	.	.	.	.	.	.	.	.	.	.	.	.	N	.	.	.	A	.	.	.	N	.	N	N	N	N	.	.
NC_003143.1	1254859	C	A	synonymous_variant	sdhA	c.741C>A	p.Ala247Ala	.	.	.	.	N	.	.	.	.	.	N	.	.	.	.	.	N	N	N	N	.	N	.	.	.	A	.	.	.	.	.	N	N	.	N	.	.
NC_003143.1	1254859	C	A	intragenic_variant	gene-YPO_RS01285	n.1254859G>T		.	.	.	.	N	.	.	.	.	.	N	.	.	.	.	.	N	N	N	N	.	N	.	.	.	A	.	.	.	.	.	N	N	.	N	.	.
NC_003143.1	1263337	G	A	intragenic_variant	gene-YPO_RS01285	n.1263337C>T		.	N	.	.	N	A	.	.	.	.	.	.	.	.	.	.	.	N	.	.	.	.	.	.	.	.	.	.	A	.	.	.	.	.	.	.	.
NC_003143.1	1267733	C	T	synonymous_variant	tolQ	c.70C>T	p.Leu24Leu	.	T	.	.	N	.	.	.	.	.	.	.	.	.	.	.	.	.	.	.	.	.	N	.	.	.	.	.	.	.	.	.	.	.	.	.	.
NC_003143.1	1267733	C	T	intragenic_variant	gene-YPO_RS01285	n.1267733G>A		.	T	.	.	N	.	.	.	.	.	.	.	.	.	.	.	.	.	.	.	.	.	N	.	.	.	.	.	.	.	.	.	.	.	.	.	.
NC_003143.1	1272559	T	C	missense_variant	cpoB	c.512T>C	p.Val171Ala	C	N	C	C	N	C	C	C	C	C	C	C	C	C	C	C	C	C	C	C	C	C	C	C	C	C	C	C	C	C	C	C	C	C	C	C	C
NC_003143.1	1272559	T	C	intragenic_variant	gene-YPO_RS01285	n.1272559A>G		C	N	C	C	N	C	C	C	C	C	C	C	C	C	C	C	C	C	C	C	C	C	C	C	C	C	C	C	C	C	C	C	C	C	C	C	C
NC_003143.1	1273044	T	A	intragenic_variant	gene-YPO_RS01285	n.1273044A>T		.	N	N	.	N	.	.	.	.	.	.	.	.	.	.	.	.	.	.	.	.	N	.	.	.	.	.	.	.	.	.	.	.	A	.	.	.
NC_003143.1	1273064	T	C	missense_variant	YPO_RS06625	c.17T>C	p.Leu6Ser	.	.	N	.	N	.	.	.	.	.	.	.	.	.	.	.	.	.	.	.	.	N	.	.	.	.	.	.	.	.	.	.	.	C	.	.	.
NC_003143.1	1273064	T	C	intragenic_variant	gene-YPO_RS01285	n.1273064A>G		.	.	N	.	N	.	.	.	.	.	.	.	.	.	.	.	.	.	.	.	.	N	.	.	.	.	.	.	.	.	.	.	.	C	.	.	.
NC_003143.1	1278054	C	G	missense_variant	aroG	c.952C>G	p.Leu318Val	N	N	N	N	N	.	N	.	.	.	.	.	.	.	.	.	.	N	.	.	.	.	N	G	N	.	.	.	.	.	N	.	N	.	.	.	.
NC_003143.1	1278054	C	G	intragenic_variant	gene-YPO_RS01285	n.1278054G>C		N	N	N	N	N	.	N	.	.	.	.	.	.	.	.	.	.	N	.	.	.	.	N	G	N	.	.	.	.	.	N	.	N	.	.	.	.
NC_003143.1	1278058	C	T	missense_variant	aroG	c.956C>T	p.Thr319Ile	N	N	N	N	N	.	N	.	.	.	.	N	.	.	.	N	.	N	.	.	.	.	N	T	N	.	N	.	.	.	N	.	N	.	.	.	N
NC_003143.1	1278058	C	T	intragenic_variant	gene-YPO_RS01285	n.1278058G>A		N	N	N	N	N	.	N	.	.	.	.	N	.	.	.	N	.	N	.	.	.	.	N	T	N	.	N	.	.	.	N	.	N	.	.	.	N
NC_003143.1	1278059	C	G	synonymous_variant	aroG	c.957C>G	p.Thr319Thr	N	N	N	N	N	.	N	.	.	.	.	N	.	.	.	N	.	N	N	.	.	.	N	G	N	.	.	.	.	.	N	.	N	.	.	.	.
NC_003143.1	1278059	C	G	intragenic_variant	gene-YPO_RS01285	n.1278059G>C		N	N	N	N	N	.	N	.	.	.	.	N	.	.	.	N	.	N	N	.	.	.	N	G	N	.	.	.	.	.	N	.	N	.	.	.	.
NC_003143.1	1278063	T	G	missense_variant	aroG	c.961T>G	p.Cys321Gly	N	N	N	N	N	N	N	N	N	N	G	N	N	N	G	N	G	N	N	G	N	N	N	.	N	N	N	G	G	N	N	N	N	N	N	G	G
NC_003143.1	1278063	T	G	intragenic_variant	gene-YPO_RS01285	n.1278063A>C		N	N	N	N	N	N	N	N	N	N	G	N	N	N	G	N	G	N	N	G	N	N	N	.	N	N	N	G	G	N	N	N	N	N	N	G	G
NC_003143.1	1278065	T	C	synonymous_variant	aroG	c.963T>C	p.Cys321Cys	.	N	N	N	N	N	N	N	N	N	C	N	N	N	N	N	C	N	N	C	N	N	N	.	N	N	N	C	C	N	N	N	N	N	N	N	N
NC_003143.1	1278065	T	C	intragenic_variant	gene-YPO_RS01285	n.1278065A>G		.	N	N	N	N	N	N	N	N	N	C	N	N	N	N	N	C	N	N	C	N	N	N	.	N	N	N	C	C	N	N	N	N	N	N	N	N
NC_003143.1	1280014	A	T	missense_variant	YPO_RS06670	c.26A>T	p.Tyr9Phe	N	N	N	N	N	N	N	N	N	N	N	N	N	N	N	N	T	N	N	N	N	N	N	N	N	N	N	N	N	N	N	N	N	N	N	N	N
NC_003143.1	1280014	A	T	intragenic_variant	gene-YPO_RS01285	n.1280014T>A		N	N	N	N	N	N	N	N	N	N	N	N	N	N	N	N	T	N	N	N	N	N	N	N	N	N	N	N	N	N	N	N	N	N	N	N	N
NC_003143.1	1280015	C	A	stop_gained	YPO_RS06670	c.27C>A	p.Tyr9*	N	N	N	N	N	N	N	N	A	A	N	N	N	N	N	N	A	N	N	N	N	N	N	N	N	N	N	N	N	N	N	N	N	N	N	N	N
NC_003143.1	1280015	C	A	intragenic_variant	gene-YPO_RS01285	n.1280015G>T		N	N	N	N	N	N	N	N	A	A	N	N	N	N	N	N	A	N	N	N	N	N	N	N	N	N	N	N	N	N	N	N	N	N	N	N	N
NC_003143.1	1280072	G	A	synonymous_variant	YPO_RS06670	c.84G>A	p.Leu28Leu	.	N	.	.	N	A	.	.	.	.	.	.	.	.	.	N	.	N	.	.	.	.	.	.	.	N	.	.	.	.	N	.	.	.	.	.	.
NC_003143.1	1280072	G	A	intragenic_variant	gene-YPO_RS01285	n.1280072C>T		.	N	.	.	N	A	.	.	.	.	.	.	.	.	.	N	.	N	.	.	.	.	.	.	.	N	.	.	.	.	N	.	.	.	.	.	.
NC_003143.1	1285651	C	T	missense_variant	galE	c.662G>A	p.Gly221Asp	N	.	.	.	N	.	.	.	.	.	.	.	.	.	.	.	.	.	.	.	.	.	.	.	.	.	.	.	T	.	.	.	.	.	.	.	.
NC_003143.1	1285651	C	T	intragenic_variant	gene-YPO_RS01285	n.1285651G>A		N	.	.	.	N	.	.	.	.	.	.	.	.	.	.	.	.	.	.	.	.	.	.	.	.	.	.	.	T	.	.	.	.	.	.	.	.
NC_003143.1	1290225	A	C	intragenic_variant	gene-YPO_RS01285	n.1290225T>G		C	N	N	C	N	C	N	C	C	C	N	N	N	.	.	N	N	N	N	N	N	N	C	C	C	N	N	.	N	.	N	C	N	N	N	C	N
NC_003143.1	1295735	T	C	missense_variant	bioA	c.1240A>G	p.Thr414Ala	N	N	N	N	N	N	N	N	N	N	N	N	.	.	.	N	N	N	.	N	N	C	N	.	.	.	N	.	N	.	N	.	N	N	N	.	.
NC_003143.1	1295735	T	C	intragenic_variant	gene-YPO_RS01285	n.1295735A>G		N	N	N	N	N	N	N	N	N	N	N	N	.	.	.	N	N	N	.	N	N	C	N	.	.	.	N	.	N	.	N	.	N	N	N	.	.
NC_003143.1	1295736	G	C	synonymous_variant	bioA	c.1239C>G	p.Leu413Leu	N	N	N	N	N	N	N	N	N	N	N	N	.	.	.	N	N	N	.	N	N	C	N	.	.	.	N	.	N	.	N	.	N	N	N	.	.
NC_003143.1	1295736	G	C	intragenic_variant	gene-YPO_RS01285	n.1295736C>G		N	N	N	N	N	N	N	N	N	N	N	N	.	.	.	N	N	N	.	N	N	C	N	.	.	.	N	.	N	.	N	.	N	N	N	.	.
NC_003143.1	1296743	C	T	missense_variant	bioA	c.232G>A	p.Val78Met	.	.	.	.	N	T	.	.	.	.	.	.	.	.	.	.	.	.	.	.	.	.	.	.	.	.	.	.	.	.	.	.	.	.	.	.	.
NC_003143.1	1296743	C	T	intragenic_variant	gene-YPO_RS01285	n.1296743G>A		.	.	.	.	N	T	.	.	.	.	.	.	.	.	.	.	.	.	.	.	.	.	.	.	.	.	.	.	.	.	.	.	.	.	.	.	.
NC_003143.1	1303086	A	C	synonymous_variant	uvrB	c.372A>C	p.Leu124Leu	.	.	.	.	N	.	.	.	.	.	.	N	.	.	.	C	.	.	.	.	N	.	.	.	N	N	.	.	.	.	.	.	.	.	.	.	.
NC_003143.1	1303086	A	C	intragenic_variant	gene-YPO_RS01285	n.1303086T>G		.	.	.	.	N	.	.	.	.	.	.	N	.	.	.	C	.	.	.	.	N	.	.	.	N	N	.	.	.	.	.	.	.	.	.	.	.
NC_003143.1	1304271	C	T	synonymous_variant	uvrB	c.1557C>T	p.Ala519Ala	.	.	.	.	N	.	.	.	.	.	.	.	.	.	.	.	.	.	.	.	.	T	.	.	.	.	.	.	.	.	.	.	.	.	.	.	.
NC_003143.1	1304271	C	T	intragenic_variant	gene-YPO_RS01285	n.1304271G>A		.	.	.	.	N	.	.	.	.	.	.	.	.	.	.	.	.	.	.	.	.	T	.	.	.	.	.	.	.	.	.	.	.	.	.	.	.
NC_003143.1	1306718	T	C	intragenic_variant	gene-YPO_RS01285	n.1306718A>G		C	N	N	C	N	C	C	C	C	C	C	C	C	C	C	C	C	C	N	C	N	C	C	C	C	C	C	C	C	C	C	C	C	C	C	C	C
NC_003143.1	1308719	G	A	stop_gained	moaE	c.62G>A	p.Trp21*	A	A	A	A	N	.	A	A	A	A	A	.	.	.	.	N	.	A	.	A	.	A	A	A	A	A	A	.	.	A	N	A	A	A	A	A	A
NC_003143.1	1308719	G	A	intragenic_variant	gene-YPO_RS01285	n.1308719C>T		A	A	A	A	N	.	A	A	A	A	A	.	.	.	.	N	.	A	.	A	.	A	A	A	A	A	A	.	.	A	N	A	A	A	A	A	A
NC_003143.1	1315936	A	T	missense_variant	YPO_RS06845	c.835A>T	p.Asn279Tyr	N	N	N	N	N	N	N	N	N	N	T	N	N	N	N	N	N	N	.	.	T	N	N	.	N	T	.	N	N	N	N	N	.	T	T	N	N
NC_003143.1	1315936	A	T	intragenic_variant	gene-YPO_RS01285	n.1315936T>A		N	N	N	N	N	N	N	N	N	N	T	N	N	N	N	N	N	N	.	.	T	N	N	.	N	T	.	N	N	N	N	N	.	T	T	N	N
NC_003143.1	1315937	A	C	missense_variant	YPO_RS06845	c.836A>C	p.Asn279Thr	N	N	N	N	N	N	N	N	N	N	N	N	N	N	N	N	N	N	.	N	C	N	N	.	N	N	.	N	N	N	N	N	.	N	C	N	N
NC_003143.1	1315937	A	C	intragenic_variant	gene-YPO_RS01285	n.1315937T>G		N	N	N	N	N	N	N	N	N	N	N	N	N	N	N	N	N	N	.	N	C	N	N	.	N	N	.	N	N	N	N	N	.	N	C	N	N
NC_003143.1	1332800	A	G	synonymous_variant	phnE	c.51A>G	p.Lys17Lys	.	N	.	.	N	.	.	.	.	.	.	.	.	.	.	N	.	.	.	.	.	.	.	.	.	.	.	.	G	.	.	.	.	.	.	.	.
NC_003143.1	1332800	A	G	intragenic_variant	gene-YPO_RS01285	n.1332800T>C		.	N	.	.	N	.	.	.	.	.	.	.	.	.	.	N	.	.	.	.	.	.	.	.	.	.	.	.	G	.	.	.	.	.	.	.	.
NC_003143.1	1338659	G	A	missense_variant	urtC	c.19G>A	p.Val7Ile	.	A	.	.	N	.	.	.	.	.	.	.	.	.	.	N	.	.	.	.	.	.	.	.	.	.	.	.	.	.	.	.	.	N	.	.	.
NC_003143.1	1338659	G	A	intragenic_variant	gene-YPO_RS01285	n.1338659C>T		.	A	.	.	N	.	.	.	.	.	.	.	.	.	.	N	.	.	.	.	.	.	.	.	.	.	.	.	.	.	.	.	.	N	.	.	.
NC_003143.1	1339231	C	A	synonymous_variant	urtC	c.591C>A	p.Val197Val	.	N	.	.	N	.	.	.	.	.	.	.	.	.	.	.	.	.	.	.	.	.	.	.	.	.	.	.	A	.	.	.	.	.	.	.	.
NC_003143.1	1339231	C	A	intragenic_variant	gene-YPO_RS01285	n.1339231G>T		.	N	.	.	N	.	.	.	.	.	.	.	.	.	.	.	.	.	.	.	.	.	.	.	.	.	.	.	A	.	.	.	.	.	.	.	.
NC_003143.1	1343829	G	A	intragenic_variant	gene-YPO_RS01285	n.1343829C>T		N	N	N	N	N	N	N	N	N	N	N	N	N	N	N	N	N	N	N	N	N	N	.	.	.	.	.	N	A	N	N	N	N	N	N	N	N
NC_003143.1	1348023	C	T	missense_variant	YPO_RS07000	c.182C>T	p.Ala61Val	.	T	.	.	N	.	.	.	.	.	.	.	.	.	.	.	.	.	.	.	.	.	.	.	.	.	.	.	.	.	.	.	.	.	.	.	.
NC_003143.1	1348023	C	T	intragenic_variant	gene-YPO_RS01285	n.1348023G>A		.	T	.	.	N	.	.	.	.	.	.	.	.	.	.	.	.	.	.	.	.	.	.	.	.	.	.	.	.	.	.	.	.	.	.	.	.
NC_003143.1	1349725	A	C	intragenic_variant	gene-YPO_RS01285	n.1349725T>G		N	N	N	.	N	.	N	.	N	N	.	N	N	N	N	N	N	N	N	N	N	N	.	.	.	N	.	C	.	N	N	N	N	.	N	.	.
NC_003143.1	1364191	C	A	missense_variant	YPO_RS07055	c.584C>A	p.Ala195Glu	.	N	N	.	N	.	.	.	.	.	.	.	.	.	.	N	.	N	.	.	.	A	.	.	.	.	.	.	.	.	.	.	.	.	.	.	.
NC_003143.1	1364191	C	A	intragenic_variant	gene-YPO_RS01285	n.1364191G>T		.	N	N	.	N	.	.	.	.	.	.	.	.	.	.	N	.	N	.	.	.	A	.	.	.	.	.	.	.	.	.	.	.	.	.	.	.
NC_003143.1	1371611	G	A	missense_variant	gyrA	c.883G>A	p.Glu295Lys	.	N	A	.	N	.	.	.	.	.	.	.	.	.	.	.	.	.	.	.	.	.	.	.	.	.	.	.	.	.	.	.	.	.	.	.	.
NC_003143.1	1371611	G	A	intragenic_variant	gene-YPO_RS01285	n.1371611C>T		.	N	A	.	N	.	.	.	.	.	.	.	.	.	.	.	.	.	.	.	.	.	.	.	.	.	.	.	.	.	.	.	.	.	.	.	.
NC_003143.1	1374526	T	C	missense_variant	rcsC	c.911T>C	p.Leu304Ser	.	N	N	.	N	.	.	.	.	.	.	N	.	.	N	.	.	N	.	.	N	.	.	.	.	.	.	.	C	.	.	N	N	N	.	.	.
NC_003143.1	1374526	T	C	intragenic_variant	gene-YPO_RS01285	n.1374526A>G		.	N	N	.	N	.	.	.	.	.	.	N	.	.	N	.	.	N	.	.	N	.	.	.	.	.	.	.	C	.	.	N	N	N	.	.	.
NC_003143.1	1377491	C	G	missense_variant	YPO_RS07100	c.271G>C	p.Asp91His	.	N	N	N	N	.	N	.	.	.	.	.	.	.	.	N	.	N	.	N	.	G	.	.	N	N	N	.	.	.	N	N	N	N	N	N	N
NC_003143.1	1377491	C	G	intragenic_variant	gene-YPO_RS01285	n.1377491G>C		.	N	N	N	N	.	N	.	.	.	.	.	.	.	.	N	.	N	.	N	.	G	.	.	N	N	N	.	.	.	N	N	N	N	N	N	N
NC_003143.1	1377496	G	T	missense_variant	YPO_RS07100	c.266C>A	p.Thr89Lys	N	N	N	N	N	.	N	.	.	.	N	.	.	.	.	N	.	N	.	N	.	T	N	N	N	N	N	.	.	.	N	N	N	N	N	N	N
NC_003143.1	1377496	G	T	intragenic_variant	gene-YPO_RS01285	n.1377496C>A		N	N	N	N	N	.	N	.	.	.	N	.	.	.	.	N	.	N	.	N	.	T	N	N	N	N	N	.	.	.	N	N	N	N	N	N	N
NC_003143.1	1378105	G	T	missense_variant	rcsD	c.1777C>A	p.His593Asn	T	.	T	.	N	.	T	T	T	T	.	.	.	.	.	.	.	.	.	.	.	.	T	T	T	T	T	.	.	.	.	.	.	.	.	.	.
NC_003143.1	1378105	G	T	intragenic_variant	gene-YPO_RS01285	n.1378105C>A		T	.	T	.	N	.	T	T	T	T	.	.	.	.	.	.	.	.	.	.	.	.	T	T	T	T	T	.	.	.	.	.	.	.	.	.	.
NC_003143.1	1383430	G	A	intragenic_variant	gene-YPO_RS01285	n.1383430C>T		N	N	N	.	N	N	N	N	N	N	N	N	.	A	N	N	N	N	N	N	N	N	N	.	.	N	.	.	N	N	N	N	N	N	N	N	N
NC_003143.1	1384546	A	G	intragenic_variant	gene-YPO_RS01285	n.1384546T>C		.	N	.	.	N	N	N	.	.	.	G	.	.	.	N	.	N	N	.	.	N	N	.	.	.	N	.	.	.	N	.	N	N	N	.	.	.
NC_003143.1	1385780	T	C	synonymous_variant	ampH	c.114A>G	p.Lys38Lys	C	N	C	C	N	C	C	C	C	C	C	C	C	C	C	N	C	C	C	C	C	C	C	C	C	C	C	C	C	C	C	C	C	C	C	C	C
NC_003143.1	1385780	T	C	intragenic_variant	gene-YPO_RS01285	n.1385780A>G		C	N	C	C	N	C	C	C	C	C	C	C	C	C	C	N	C	C	C	C	C	C	C	C	C	C	C	C	C	C	C	C	C	C	C	C	C
NC_003143.1	1387701	C	T	intragenic_variant	gene-YPO_RS01285	n.1387701G>A		.	.	N	.	N	T	.	.	.	.	.	.	.	.	.	.	.	.	.	.	.	.	.	.	.	.	.	.	.	.	N	.	.	.	.	.	.
NC_003143.1	1387756	A	G	intragenic_variant	gene-YPO_RS01285	n.1387756T>C		.	.	.	.	N	G	N	.	N	N	N	.	.	.	.	.	.	N	.	N	N	.	.	.	.	N	.	.	.	.	N	N	N	N	N	N	N
NC_003143.1	1388315	T	A	missense_variant	YPO_RS07145	c.206T>A	p.Leu69Gln	.	.	.	.	N	.	.	.	.	.	.	.	.	.	.	.	.	.	.	.	.	.	.	.	.	.	.	.	A	.	.	.	.	.	.	.	.
NC_003143.1	1388315	T	A	intragenic_variant	gene-YPO_RS01285	n.1388315A>T		.	.	.	.	N	.	.	.	.	.	.	.	.	.	.	.	.	.	.	.	.	.	.	.	.	.	.	.	A	.	.	.	.	.	.	.	.
NC_003143.1	1395943	C	T	intragenic_variant	gene-YPO_RS01285	n.1395943G>A		.	T	T	N	N	N	.	N	.	.	.	T	N	N	.	N	N	N	.	N	N	.	N	N	N	N	.	.	N	N	N	N	N	.	N	N	.
NC_003143.1	1395944	A	G	intragenic_variant	gene-YPO_RS01285	n.1395944T>C		N	G	G	N	N	N	.	N	N	N	.	G	N	N	.	N	N	N	.	N	N	.	N	N	N	N	.	.	N	N	N	N	N	.	N	N	.
NC_003143.1	1398797	C	A	intragenic_variant	gene-YPO_RS01285	n.1398797G>T		N	N	N	N	N	N	N	N	N	N	.	N	N	N	N	A	N	N	N	N	N	N	N	N	N	N	N	N	N	N	N	N	N	N	N	N	N
NC_003143.1	1399814	G	T	missense_variant	YPO_RS07205	c.43G>T	p.Val15Phe	N	N	.	.	N	.	.	.	.	.	.	.	.	N	.	N	.	.	.	.	.	.	T	.	.	.	.	.	.	.	.	.	.	.	.	.	.
NC_003143.1	1399814	G	T	intragenic_variant	gene-YPO_RS01285	n.1399814C>A		N	N	.	.	N	.	.	.	.	.	.	.	.	N	.	N	.	.	.	.	.	.	T	.	.	.	.	.	.	.	.	.	.	.	.	.	.
NC_003143.1	1406128	C	T	missense_variant	YPO_RS07235	c.683C>T	p.Thr228Ile	.	.	.	.	N	.	.	.	.	.	.	.	.	.	.	.	.	.	.	.	N	.	.	.	.	.	.	T	.	.	.	.	N	.	.	N	.
NC_003143.1	1406128	C	T	intragenic_variant	gene-YPO_RS01285	n.1406128G>A		.	.	.	.	N	.	.	.	.	.	.	.	.	.	.	.	.	.	.	.	N	.	.	.	.	.	.	T	.	.	.	.	N	.	.	N	.
NC_003143.1	1412117	G	A	missense_variant	YPO_RS07275	c.607G>A	p.Glu203Lys	N	N	A	.	N	.	N	.	.	.	.	.	.	.	.	.	.	N	.	.	N	.	.	.	.	.	.	.	.	.	.	.	.	.	.	.	.
NC_003143.1	1412117	G	A	intragenic_variant	gene-YPO_RS01285	n.1412117C>T		N	N	A	.	N	.	N	.	.	.	.	.	.	.	.	.	.	N	.	.	N	.	.	.	.	.	.	.	.	.	.	.	.	.	.	.	.
NC_003143.1	1413031	C	A	intragenic_variant	gene-YPO_RS01285	n.1413031G>T		.	N	.	.	N	A	.	.	.	.	.	.	.	.	.	.	.	N	.	.	.	.	.	.	.	.	.	.	.	N	.	.	.	.	.	.	.
NC_003143.1	1415496	C	T	missense_variant	YPO_RS07290	c.289G>A	p.Ala97Thr	T	.	N	.	N	.	T	T	T	T	.	.	.	.	.	.	.	.	.	.	.	.	T	T	T	T	T	.	.	.	.	.	.	.	.	.	.
NC_003143.1	1415496	C	T	intragenic_variant	gene-YPO_RS01285	n.1415496G>A		T	.	N	.	N	.	T	T	T	T	.	.	.	.	.	.	.	.	.	.	.	.	T	T	T	T	T	.	.	.	.	.	.	.	.	.	.
NC_003143.1	1415804	G	T	intragenic_variant	gene-YPO_RS01285	n.1415804C>A		N	N	N	N	N	N	.	N	N	N	N	N	N	N	T	N	N	N	N	N	N	N	N	N	N	N	N	N	N	N	N	N	N	.	N	N	T
NC_003143.1	1417945	C	A	missense_variant	YPO_RS07305	c.607G>T	p.Ala203Ser	.	.	N	.	N	.	.	.	.	.	.	.	.	.	.	.	.	.	.	.	.	.	A	.	.	N	.	.	.	.	.	.	.	.	.	.	.
NC_003143.1	1417945	C	A	intragenic_variant	gene-YPO_RS01285	n.1417945G>T		.	.	N	.	N	.	.	.	.	.	.	.	.	.	.	.	.	.	.	.	.	.	A	.	.	N	.	.	.	.	.	.	.	.	.	.	.
NC_003143.1	1426600	G	A	missense_variant	YPO_RS07345	c.106G>A	p.Asp36Asn	.	.	A	.	N	.	.	.	.	.	.	.	.	.	.	.	.	N	.	.	.	.	.	.	.	.	.	.	.	.	.	.	.	.	.	.	.
NC_003143.1	1426600	G	A	intragenic_variant	gene-YPO_RS01285	n.1426600C>T		.	.	A	.	N	.	.	.	.	.	.	.	.	.	.	.	.	N	.	.	.	.	.	.	.	.	.	.	.	.	.	.	.	.	.	.	.
NC_003143.1	1428060	G	A	missense_variant	yejF	c.433C>T	p.Arg145Cys	N	N	.	.	N	.	.	.	.	.	.	N	.	.	.	.	.	N	.	.	.	.	.	.	.	.	.	A	.	N	.	.	N	.	.	.	.
NC_003143.1	1428060	G	A	intragenic_variant	gene-YPO_RS01285	n.1428060C>T		N	N	.	.	N	.	.	.	.	.	.	N	.	.	.	.	.	N	.	.	.	.	.	.	.	.	.	A	.	N	.	.	N	.	.	.	.
NC_003143.1	1434752	C	A	missense_variant	mepS	c.523G>T	p.Asp175Tyr	N	.	.	.	N	A	.	.	.	.	.	.	.	.	.	N	.	.	.	.	.	.	.	.	.	.	.	.	.	.	.	.	.	.	.	.	.
NC_003143.1	1434752	C	A	intragenic_variant	gene-YPO_RS01285	n.1434752G>T		N	.	.	.	N	A	.	.	.	.	.	.	.	.	.	N	.	.	.	.	.	.	.	.	.	.	.	.	.	.	.	.	.	.	.	.	.
NC_003143.1	1439084	T	C,A	intragenic_variant	gene-YPO_RS01285	n.1439084A>T		N	N	N	.	N	.	N	N	N	N	.	.	.	.	.	.	.	N	.	.	.	.	.	N	C	A	N	.	.	.	.	.	.	N	.	.	.
NC_003143.1	1439084	T	C,A	intragenic_variant	gene-YPO_RS01285	n.1439084A>G		N	N	N	.	N	.	N	N	N	N	.	.	.	.	.	.	.	N	.	.	.	.	.	N	C	A	N	.	.	.	.	.	.	N	.	.	.
NC_003143.1	1439085	A	C	intragenic_variant	gene-YPO_RS01285	n.1439085T>G		N	N	N	.	N	.	N	N	N	N	.	.	.	.	.	.	.	N	.	.	.	.	.	N	N	C	N	.	.	.	.	.	.	N	.	.	.
NC_003143.1	1440494	A	C	missense_variant	YPO_RS07395	c.133T>G	p.Tyr45Asp	.	.	.	.	N	C	.	.	.	.	.	.	.	.	.	.	.	.	.	.	.	.	.	.	.	.	.	.	C	.	.	.	.	.	.	.	.
NC_003143.1	1440494	A	C	intragenic_variant	gene-YPO_RS01285	n.1440494T>G		.	.	.	.	N	C	.	.	.	.	.	.	.	.	.	.	.	.	.	.	.	.	.	.	.	.	.	.	C	.	.	.	.	.	.	.	.
NC_003143.1	1440842	T	C	intragenic_variant	gene-YPO_RS01285	n.1440842A>G		.	N	N	.	N	.	.	.	.	.	.	.	.	.	.	.	.	N	.	.	N	.	.	.	.	.	.	.	C	.	N	N	N	N	N	.	N
NC_003143.1	1440851	G	T	intragenic_variant	gene-YPO_RS01285	n.1440851C>A		T	N	N	.	N	.	N	.	.	.	.	.	N	.	.	.	.	N	.	.	N	.	T	T	T	T	T	.	.	.	N	N	N	N	N	.	.
NC_003143.1	1442516	C	T	intragenic_variant	gene-YPO_RS01285	n.1442516G>A		.	.	T	.	N	.	.	.	.	.	.	.	.	.	.	.	.	.	.	.	.	.	.	.	.	.	.	.	.	.	.	.	.	.	.	.	.
NC_003143.1	1445706	G	A	missense_variant	YPO_RS07420	c.272C>T	p.Ala91Val	.	.	.	.	N	.	.	.	.	.	.	.	.	A	.	N	.	.	.	.	.	.	.	.	.	.	N	N	.	.	N	.	.	N	.	.	.
NC_003143.1	1445706	G	A	intragenic_variant	gene-YPO_RS01285	n.1445706C>T		.	.	.	.	N	.	.	.	.	.	.	.	.	A	.	N	.	.	.	.	.	.	.	.	.	.	N	N	.	.	N	.	.	N	.	.	.
NC_003143.1	1446217	A	G	missense_variant	YPO_RS07425	c.722T>C	p.Val241Ala	.	.	.	.	N	.	.	.	.	.	.	N	.	.	.	N	.	.	.	.	.	.	N	.	.	N	.	N	G	.	.	.	.	.	.	.	.
NC_003143.1	1446217	A	G	intragenic_variant	gene-YPO_RS01285	n.1446217T>C		.	.	.	.	N	.	.	.	.	.	.	N	.	.	.	N	.	.	.	.	.	.	N	.	.	N	.	N	G	.	.	.	.	.	.	.	.
NC_003143.1	1450348	T	C	synonymous_variant	xylB	c.405T>C	p.Gly135Gly	.	N	.	.	N	.	.	.	.	.	.	.	.	.	.	.	.	.	.	.	.	.	.	.	.	.	.	.	C	.	.	.	.	.	.	.	.
NC_003143.1	1450348	T	C	intragenic_variant	gene-YPO_RS01285	n.1450348A>G		.	N	.	.	N	.	.	.	.	.	.	.	.	.	.	.	.	.	.	.	.	.	.	.	.	.	.	.	C	.	.	.	.	.	.	.	.
NC_003143.1	1450916	T	A	missense_variant	xylB	c.973T>A	p.Phe325Ile	.	.	.	.	N	.	N	A	N	N	.	.	.	.	.	N	.	N	.	.	.	.	.	.	.	.	.	.	.	.	.	.	.	.	.	.	.
NC_003143.1	1450916	T	A	intragenic_variant	gene-YPO_RS01285	n.1450916A>T		.	.	.	.	N	.	N	A	N	N	.	.	.	.	.	N	.	N	.	.	.	.	.	.	.	.	.	.	.	.	.	.	.	.	.	.	.
NC_003143.1	1451124	T	G	missense_variant	xylB	c.1181T>G	p.Val394Gly	N	.	N	.	N	.	G	G	G	G	.	.	.	.	.	N	.	.	.	.	.	.	G	G	G	N	G	.	.	.	.	.	.	.	.	.	.
NC_003143.1	1451124	T	G	intragenic_variant	gene-YPO_RS01285	n.1451124A>C		N	.	N	.	N	.	G	G	G	G	.	.	.	.	.	N	.	.	.	.	.	.	G	G	G	N	G	.	.	.	.	.	.	.	.	.	.
NC_003143.1	1458573	T	A	missense_variant	fruK	c.450T>A	p.Phe150Leu	A	.	.	.	N	.	.	.	.	.	.	.	.	.	.	N	.	.	.	.	.	.	A	A	A	A	A	.	.	.	.	.	.	.	.	.	.
NC_003143.1	1458573	T	A	intragenic_variant	gene-YPO_RS01285	n.1458573A>T		A	.	.	.	N	.	.	.	.	.	.	.	.	.	.	N	.	.	.	.	.	.	A	A	A	A	A	.	.	.	.	.	.	.	.	.	.
NC_003143.1	1466798	T	C	intragenic_variant	gene-YPO_RS01285	n.1466798A>G		C	N	N	N	N	.	C	C	C	C	C	.	.	.	.	N	.	N	.	.	.	N	N	N	C	C	C	.	.	C	N	C	N	N	C	N	N
NC_003143.1	1466799	C	T	intragenic_variant	gene-YPO_RS01285	n.1466799G>A		N	N	N	N	N	.	N	N	N	N	N	.	.	.	.	N	.	T	.	.	.	N	T	N	N	N	N	.	.	N	N	N	N	N	.	N	N
NC_003143.1	1466805	C	T	intragenic_variant	gene-YPO_RS01285	n.1466805G>A		N	N	N	N	N	.	N	N	.	.	N	.	.	.	.	N	.	.	.	.	.	N	N	T	N	N	N	.	.	N	N	.	N	N	N	N	N
NC_003143.1	1466807	A	C	intragenic_variant	gene-YPO_RS01285	n.1466807T>G		N	N	N	.	N	.	N	.	.	.	N	.	.	.	.	N	.	.	.	.	.	N	N	C	N	.	.	.	.	N	N	.	N	N	N	N	N
NC_003143.1	1473704	T	C	intragenic_variant	gene-YPO_RS01285	n.1473704A>G		.	.	.	.	N	.	N	C	N	N	.	.	.	.	.	.	.	.	.	.	.	.	.	.	.	.	.	.	.	.	.	.	N	.	.	.	.
NC_003143.1	1478233	C	T	intragenic_variant	gene-YPO_RS01285	n.1478233G>A		.	N	.	.	N	.	.	.	.	.	.	.	.	.	.	.	.	N	.	N	N	.	.	.	.	.	.	.	.	T	.	.	N	N	.	.	.
NC_003143.1	1480096	A	G	intragenic_variant	gene-YPO_RS01285	n.1480096T>C		.	.	.	.	N	G	.	.	.	.	.	.	.	.	.	.	.	.	.	.	.	.	.	.	.	.	.	.	.	.	.	.	.	.	.	.	.
NC_003143.1	1480097	T	A	intragenic_variant	gene-YPO_RS01285	n.1480097A>T		.	.	.	.	N	A	.	.	.	.	.	.	.	.	.	.	.	.	.	.	.	.	.	.	.	.	.	.	.	.	.	.	.	.	.	.	.
NC_003143.1	1481292	C	T	intragenic_variant	gene-YPO_RS01285	n.1481292G>A		N	.	N	.	N	.	N	T	N	N	.	.	.	.	.	.	.	.	.	.	.	.	T	T	T	N	T	.	.	.	.	.	.	.	.	.	.
NC_003143.1	1481297	G	A	intragenic_variant	gene-YPO_RS01285	n.1481297C>T		N	N	N	.	N	.	N	A	N	N	.	.	.	.	.	.	.	.	.	.	.	.	N	N	A	N	N	.	.	.	.	.	.	.	.	.	.
NC_003143.1	1481298	T	G	intragenic_variant	gene-YPO_RS01285	n.1481298A>C		N	.	N	.	N	.	N	N	N	N	.	.	.	.	.	.	.	.	.	.	.	.	N	N	G	N	N	.	.	.	.	.	.	.	.	.	.
NC_003143.1	1481381	G	A	intragenic_variant	gene-YPO_RS01285	n.1481381C>T		A	.	N	.	N	.	N	A	A	A	.	.	.	.	.	.	.	.	.	.	.	.	A	A	N	A	N	.	.	.	.	.	.	.	.	.	.
NC_003143.1	1481393	G	A	intragenic_variant	gene-YPO_RS01285	n.1481393C>T		A	.	A	.	N	.	A	A	A	A	.	.	.	.	.	.	.	.	.	.	.	.	A	A	A	A	A	.	.	.	.	.	.	.	.	.	.
NC_003143.1	1484189	C	T	intragenic_variant	gene-YPO_RS01285	n.1484189G>A		.	.	T	.	N	.	.	.	.	.	.	.	.	.	.	N	.	.	.	.	.	.	.	.	.	.	.	.	.	.	.	.	.	N	.	.	.
NC_003143.1	1485616	C	A	intragenic_variant	gene-YPO_RS01285	n.1485616G>T		N	N	N	.	N	.	.	.	.	.	.	N	.	.	.	N	.	N	N	N	N	.	.	.	.	.	.	.	A	.	N	N	N	N	N	.	.
NC_003143.1	1485617	C	A	intragenic_variant	gene-YPO_RS01285	n.1485617G>T		N	N	N	.	N	.	.	.	.	.	.	N	.	.	.	N	.	N	N	N	N	.	.	.	.	.	.	.	A	.	N	N	N	N	N	.	.
NC_003143.1	1485620	A	G	intragenic_variant	gene-YPO_RS01285	n.1485620T>C		N	N	N	.	N	.	.	.	.	.	.	N	.	.	.	N	.	N	N	N	N	.	.	.	.	.	.	.	G	.	.	N	N	N	N	.	N
NC_003143.1	1487493	T	C	intragenic_variant	gene-YPO_RS01285	n.1487493A>G		.	.	.	.	N	.	.	.	.	.	.	.	.	.	.	.	.	N	.	.	N	.	.	.	.	.	.	.	C	.	.	.	.	N	.	.	.
NC_003143.1	1489055	C	T	synonymous_variant	deoR	c.42G>A	p.Gln14Gln	.	.	.	.	N	T	.	.	.	.	.	.	.	.	.	.	.	.	.	.	.	.	.	.	.	.	.	.	.	.	.	.	.	.	.	.	.
NC_003143.1	1489055	C	T	intragenic_variant	gene-YPO_RS01285	n.1489055G>A		.	.	.	.	N	T	.	.	.	.	.	.	.	.	.	.	.	.	.	.	.	.	.	.	.	.	.	.	.	.	.	.	.	.	.	.	.
NC_003143.1	1501231	C	A	missense_variant	rlmC	c.23C>A	p.Ala8Glu	.	N	.	.	N	.	.	.	.	.	.	.	.	.	.	N	.	.	.	.	N	.	A	.	.	N	.	.	.	.	.	.	.	.	.	.	.
NC_003143.1	1501231	C	A	intragenic_variant	gene-YPO_RS01285	n.1501231G>T		.	N	.	.	N	.	.	.	.	.	.	.	.	.	.	N	.	.	.	.	N	.	A	.	.	N	.	.	.	.	.	.	.	.	.	.	.
NC_003143.1	1502741	T	A	non_coding_transcript_exon_variant	gene-YPO_RS01285	n.13A>T		N	A	N	N	N	N	N	N	N	N	N	N	N	N	N	N	N	N	N	N	N	N	N	N	N	N	N	N	N	N	N	N	N	N	N	N	N
NC_003143.1	1504694	A	T	intragenic_variant	gene-YPO_RS01285	n.1504694T>A		N	N	N	T	N	N	N	N	N	N	N	N	N	N	N	N	N	N	N	N	N	N	T	N	T	N	T	N	N	N	N	N	N	N	N	N	N
NC_003143.1	1511512	A	C	missense_variant	YPO_RS07720	c.493A>C	p.Ser165Arg	.	N	N	.	N	.	N	.	N	N	.	.	.	.	.	.	.	.	.	.	.	.	N	C	N	N	N	.	.	.	.	.	.	.	.	.	.
NC_003143.1	1511512	A	C	intragenic_variant	gene-YPO_RS01285	n.1511512T>G		.	N	N	.	N	.	N	.	N	N	.	.	.	.	.	.	.	.	.	.	.	.	N	C	N	N	N	.	.	.	.	.	.	.	.	.	.
NC_003143.1	1511513	G	A	missense_variant	YPO_RS07720	c.494G>A	p.Ser165Asn	N	N	N	.	N	.	A	A	N	N	.	.	.	.	.	.	.	.	.	.	.	.	N	N	N	N	N	.	.	.	.	.	.	.	.	.	.
NC_003143.1	1511513	G	A	intragenic_variant	gene-YPO_RS01285	n.1511513C>T		N	N	N	.	N	.	A	A	N	N	.	.	.	.	.	.	.	.	.	.	.	.	N	N	N	N	N	.	.	.	.	.	.	.	.	.	.
NC_003143.1	1511514	C	T	synonymous_variant	YPO_RS07720	c.495C>T	p.Ser165Ser	N	N	N	.	N	.	N	T	N	N	.	.	.	.	.	.	.	.	.	.	.	.	N	.	N	N	N	.	.	.	.	.	.	.	.	.	.
NC_003143.1	1511514	C	T	intragenic_variant	gene-YPO_RS01285	n.1511514G>A		N	N	N	.	N	.	N	T	N	N	.	.	.	.	.	.	.	.	.	.	.	.	N	.	N	N	N	.	.	.	.	.	.	.	.	.	.
NC_003143.1	1511518	A	G	missense_variant	YPO_RS07720	c.499A>G	p.Asn167Asp	N	N	N	.	N	.	N	G	G	G	.	.	.	.	.	.	.	.	.	.	.	.	N	G	N	N	G	.	.	.	.	.	.	.	.	.	.
NC_003143.1	1511518	A	G	intragenic_variant	gene-YPO_RS01285	n.1511518T>C		N	N	N	.	N	.	N	G	G	G	.	.	.	.	.	.	.	.	.	.	.	.	N	G	N	N	G	.	.	.	.	.	.	.	.	.	.
NC_003143.1	1511520	T	A	missense_variant	YPO_RS07720	c.501T>A	p.Asn167Lys	N	N	N	.	N	.	N	A	A	A	.	.	.	.	.	N	.	.	.	.	.	.	N	A	N	N	A	.	.	.	.	.	.	.	.	.	.
NC_003143.1	1511520	T	A	intragenic_variant	gene-YPO_RS01285	n.1511520A>T		N	N	N	.	N	.	N	A	A	A	.	.	.	.	.	N	.	.	.	.	.	.	N	A	N	N	A	.	.	.	.	.	.	.	.	.	.
NC_003143.1	1512930	A	G	missense_variant	YPO_RS07725	c.544A>G	p.Thr182Ala	G	G	G	G	N	G	G	G	G	G	G	G	G	G	G	G	G	G	G	G	G	G	G	G	G	G	G	G	G	G	G	G	G	G	G	G	G
NC_003143.1	1512930	A	G	intragenic_variant	gene-YPO_RS01285	n.1512930T>C		G	G	G	G	N	G	G	G	G	G	G	G	G	G	G	G	G	G	G	G	G	G	G	G	G	G	G	G	G	G	G	G	G	G	G	G	G
NC_003143.1	1522486	C	T	missense_variant	poxB	c.1193G>A	p.Arg398His	.	T	.	.	N	.	.	.	.	.	.	.	.	.	.	N	.	.	.	.	.	.	.	.	.	.	.	.	.	.	.	.	.	.	.	.	.
NC_003143.1	1522486	C	T	intragenic_variant	gene-YPO_RS01285	n.1522486G>A		.	T	.	.	N	.	.	.	.	.	.	.	.	.	.	N	.	.	.	.	.	.	.	.	.	.	.	.	.	.	.	.	.	.	.	.	.
NC_003143.1	1526645	C	T	intragenic_variant	gene-YPO_RS01285	n.1526645G>A		.	T	.	.	N	.	.	.	.	.	.	.	.	.	.	N	.	N	.	N	N	.	.	.	.	.	.	.	.	.	.	.	N	N	N	.	.
NC_003143.1	1529791	C	T	intragenic_variant	gene-YPO_RS01285	n.1529791G>A		.	.	N	.	N	.	.	.	.	.	.	.	.	.	.	N	.	N	.	.	N	.	.	.	.	.	.	T	.	N	.	.	.	.	.	.	.
NC_003143.1	1530658	C	A	missense_variant	YPO_RS07805	c.155G>T	p.Arg52Ile	.	.	.	.	N	A	N	.	.	.	.	.	.	.	.	.	.	.	.	.	.	.	.	.	.	.	.	.	.	.	.	.	.	.	.	.	.
NC_003143.1	1530658	C	A	intragenic_variant	gene-YPO_RS01285	n.1530658G>T		.	.	.	.	N	A	N	.	.	.	.	.	.	.	.	.	.	.	.	.	.	.	.	.	.	.	.	.	.	.	.	.	.	.	.	.	.
NC_003143.1	1536406	C	T	missense_variant	clpA	c.1046C>T	p.Thr349Ile	.	N	T	.	N	.	.	.	.	.	.	.	.	.	.	.	.	.	.	.	.	.	.	.	.	.	.	.	.	.	.	.	N	.	.	.	.
NC_003143.1	1536406	C	T	intragenic_variant	gene-YPO_RS01285	n.1536406G>A		.	N	T	.	N	.	.	.	.	.	.	.	.	.	.	.	.	.	.	.	.	.	.	.	.	.	.	.	.	.	.	.	N	.	.	.	.
NC_003143.1	1537735	T	C	intragenic_variant	gene-YPO_RS01285	n.1537735A>G		N	N	N	C	N	.	N	C	N	N	.	.	.	.	.	C	.	N	.	.	.	.	C	C	C	N	C	.	.	.	.	.	.	.	.	.	.
NC_003143.1	1540754	A	G	synonymous_variant	cydC	c.1044T>C	p.Tyr348Tyr	.	N	.	.	N	G	.	.	.	.	.	.	.	.	.	.	.	.	N	.	.	.	.	.	.	.	.	.	G	.	.	.	.	.	.	.	.
NC_003143.1	1540754	A	G	intragenic_variant	gene-YPO_RS01285	n.1540754T>C		.	N	.	.	N	G	.	.	.	.	.	.	.	.	.	.	.	.	N	.	.	.	.	.	.	.	.	.	G	.	.	.	.	.	.	.	.
NC_003143.1	1546885	T	C	missense_variant	YPO_RS07870	c.515T>C	p.Val172Ala	.	.	.	.	N	.	.	.	.	.	.	.	.	.	.	.	.	.	.	.	N	.	.	.	.	.	.	.	C	.	.	.	.	.	.	.	.
NC_003143.1	1546885	T	C	intragenic_variant	gene-YPO_RS01285	n.1546885A>G		.	.	.	.	N	.	.	.	.	.	.	.	.	.	.	.	.	.	.	.	N	.	.	.	.	.	.	.	C	.	.	.	.	.	.	.	.
NC_003143.1	1547235	A	G	missense_variant	YPO_RS07870	c.865A>G	p.Thr289Ala	.	.	N	.	N	.	.	.	.	.	.	.	.	.	.	.	.	.	.	.	N	.	.	.	.	N	.	.	G	.	.	.	.	.	.	.	.
NC_003143.1	1547235	A	G	intragenic_variant	gene-YPO_RS01285	n.1547235T>C		.	.	N	.	N	.	.	.	.	.	.	.	.	.	.	.	.	.	.	.	N	.	.	.	.	N	.	.	G	.	.	.	.	.	.	.	.
NC_003143.1	1548654	A	G	missense_variant	YPO_RS07870	c.2284A>G	p.Thr762Ala	.	.	N	.	N	.	.	.	.	.	.	.	.	.	.	.	.	.	.	.	.	.	.	.	.	.	.	N	G	.	.	.	.	.	.	.	.
NC_003143.1	1548654	A	G	intragenic_variant	gene-YPO_RS01285	n.1548654T>C		.	.	N	.	N	.	.	.	.	.	.	.	.	.	.	.	.	.	.	.	.	.	.	.	.	.	.	N	G	.	.	.	.	.	.	.	.
NC_003143.1	1549630	A	G	missense_variant	YPO_RS07870	c.3260A>G	p.Lys1087Arg	N	G	N	G	N	.	G	G	G	G	G	.	.	.	.	N	.	G	.	.	.	.	N	G	G	G	G	.	.	.	G	G	G	G	G	G	G
NC_003143.1	1549630	A	G	intragenic_variant	gene-YPO_RS01285	n.1549630T>C		N	G	N	G	N	.	G	G	G	G	G	.	.	.	.	N	.	G	.	.	.	.	N	G	G	G	G	.	.	.	G	G	G	G	G	G	G
NC_003143.1	1553991	T	A	intragenic_variant	gene-YPO_RS01285	n.1553991A>T		N	N	N	N	N	A	.	N	N	N	.	.	.	.	.	N	.	.	N	.	N	.	N	.	.	N	N	.	.	.	.	N	.	N	N	N	N
NC_003143.1	1553992	A	T	intragenic_variant	gene-YPO_RS01285	n.1553992T>A		N	N	N	N	N	T	.	N	N	N	.	.	.	.	.	N	.	N	N	.	N	.	N	.	.	N	N	.	.	.	.	N	.	.	N	N	N
NC_003143.1	1566697	A	G	missense_variant	YPO_RS07930	c.415A>G	p.Ile139Val	.	N	N	.	N	.	.	.	.	.	N	.	.	.	.	N	G	N	.	N	N	.	.	.	.	.	.	.	.	N	N	N	N	N	N	.	N
NC_003143.1	1566697	A	G	intragenic_variant	gene-YPO_RS01285	n.1566697T>C		.	N	N	.	N	.	.	.	.	.	N	.	.	.	.	N	G	N	.	N	N	.	.	.	.	.	.	.	.	N	N	N	N	N	N	.	N
NC_003143.1	1567987	G	A	missense_variant	YPO_RS07930	c.1705G>A	p.Gly569Arg	.	.	A	.	N	.	.	.	.	.	.	.	.	.	.	.	.	.	.	.	.	.	.	.	.	.	.	.	.	.	.	.	.	.	.	.	.
NC_003143.1	1567987	G	A	intragenic_variant	gene-YPO_RS01285	n.1567987C>T		.	.	A	.	N	.	.	.	.	.	.	.	.	.	.	.	.	.	.	.	.	.	.	.	.	.	.	.	.	.	.	.	.	.	.	.	.
NC_003143.1	1576532	G	T	synonymous_variant	YPO_RS07960	c.1758G>T	p.Ala586Ala	N	N	N	N	N	.	N	T	N	N	N	.	.	.	.	N	.	N	.	.	.	N	N	N	N	N	N	.	.	.	N	N	N	N	N	T	T
NC_003143.1	1576532	G	T	intragenic_variant	gene-YPO_RS01285	n.1576532C>A		N	N	N	N	N	.	N	T	N	N	N	.	.	.	.	N	.	N	.	.	.	N	N	N	N	N	N	.	.	.	N	N	N	N	N	T	T
NC_003143.1	1576533	C	G	missense_variant	YPO_RS07960	c.1759C>G	p.Pro587Ala	N	N	N	N	N	.	N	N	N	N	N	.	.	.	.	N	.	N	.	.	.	N	N	N	N	N	N	.	.	.	N	N	N	N	N	N	G
NC_003143.1	1576533	C	G	intragenic_variant	gene-YPO_RS01285	n.1576533G>C		N	N	N	N	N	.	N	N	N	N	N	.	.	.	.	N	.	N	.	.	.	N	N	N	N	N	N	.	.	.	N	N	N	N	N	N	G
NC_003143.1	1576534	C	T	missense_variant	YPO_RS07960	c.1760C>T	p.Pro587Leu	N	N	N	T	N	.	N	N	N	N	N	.	.	.	.	N	.	N	.	.	.	.	N	N	N	N	N	.	.	.	N	N	N	N	N	N	N
NC_003143.1	1576534	C	T	intragenic_variant	gene-YPO_RS01285	n.1576534G>A		N	N	N	T	N	.	N	N	N	N	N	.	.	.	.	N	.	N	.	.	.	.	N	N	N	N	N	.	.	.	N	N	N	N	N	N	N
NC_003143.1	1576535	T	A	synonymous_variant	YPO_RS07960	c.1761T>A	p.Pro587Pro	N	N	N	A	N	.	N	N	N	N	N	.	.	.	.	N	.	N	.	.	.	.	N	N	N	N	N	.	.	.	N	N	N	N	N	N	N
NC_003143.1	1576535	T	A	intragenic_variant	gene-YPO_RS01285	n.1576535A>T		N	N	N	A	N	.	N	N	N	N	N	.	.	.	.	N	.	N	.	.	.	.	N	N	N	N	N	.	.	.	N	N	N	N	N	N	N
NC_003143.1	1577025	T	A	missense_variant	YPO_RS07960	c.2251T>A	p.Trp751Arg	N	N	N	N	N	.	N	A	N	N	N	.	.	.	.	N	.	N	.	.	.	.	N	N	N	N	N	.	.	.	N	N	N	N	N	N	N
NC_003143.1	1577025	T	A	intragenic_variant	gene-YPO_RS01285	n.1577025A>T		N	N	N	N	N	.	N	A	N	N	N	.	.	.	.	N	.	N	.	.	.	.	N	N	N	N	N	.	.	.	N	N	N	N	N	N	N
NC_003143.1	1585989	C	T	missense_variant	cmoM	c.277C>T	p.His93Tyr	.	T	N	.	N	.	.	.	.	.	.	.	.	.	.	.	.	.	.	.	.	.	.	.	.	.	.	.	.	.	.	.	.	.	.	.	.
NC_003143.1	1585989	C	T	intragenic_variant	gene-YPO_RS01285	n.1585989G>A		.	T	N	.	N	.	.	.	.	.	.	.	.	.	.	.	.	.	.	.	.	.	.	.	.	.	.	.	.	.	.	.	.	.	.	.	.
NC_003143.1	1586982	C	A	missense_variant	mukF	c.488C>A	p.Ser163Tyr	A	N	N	.	N	.	A	A	A	A	.	.	.	.	.	.	.	.	.	.	.	.	A	A	A	A	A	.	.	.	.	.	.	.	.	.	.
NC_003143.1	1586982	C	A	intragenic_variant	gene-YPO_RS01285	n.1586982G>T		A	N	N	.	N	.	A	A	A	A	.	.	.	.	.	.	.	.	.	.	.	.	A	A	A	A	A	.	.	.	.	.	.	.	.	.	.
NC_003143.1	1589543	C	A	missense_variant	mukB	c.1021C>A	p.Gln341Lys	.	N	N	.	N	.	.	.	.	.	A	N	.	.	.	.	.	.	.	.	.	.	.	.	.	.	.	.	.	.	.	.	.	.	.	.	.
NC_003143.1	1589543	C	A	intragenic_variant	gene-YPO_RS01285	n.1589543G>T		.	N	N	.	N	.	.	.	.	.	A	N	.	.	.	.	.	.	.	.	.	.	.	.	.	.	.	.	.	.	.	.	.	.	.	.	.
NC_003143.1	1596601	G	A	intragenic_variant	gene-YPO_RS01285	n.1596601C>T		.	.	A	.	N	.	.	.	.	.	.	.	.	.	.	.	.	N	.	.	.	.	.	.	.	.	.	.	.	.	.	.	.	.	.	.	.
NC_003143.1	1599786	C	T	missense_variant	ompF	c.439G>A	p.Ala147Thr	.	.	.	.	N	.	.	.	.	.	.	.	.	.	.	.	.	N	.	.	.	.	.	.	.	.	.	.	T	.	N	.	.	.	.	.	.
NC_003143.1	1599786	C	T	intragenic_variant	gene-YPO_RS01285	n.1599786G>A		.	.	.	.	N	.	.	.	.	.	.	.	.	.	.	.	.	N	.	.	.	.	.	.	.	.	.	.	T	.	N	.	.	.	.	.	.
NC_003143.1	1609461	T	C	missense_variant	YPO_RS08080	c.997A>G	p.Thr333Ala	.	.	.	.	N	C	.	.	.	.	.	.	.	.	.	.	.	.	.	.	.	.	.	.	.	.	.	.	.	.	.	.	.	.	.	.	.
NC_003143.1	1609461	T	C	intragenic_variant	gene-YPO_RS01285	n.1609461A>G		.	.	.	.	N	C	.	.	.	.	.	.	.	.	.	.	.	.	.	.	.	.	.	.	.	.	.	.	.	.	.	.	.	.	.	.	.
NC_003143.1	1614945	T	G	missense_variant	pqiA	c.218T>G	p.Leu73Arg	G	G	G	G	N	.	G	G	G	G	G	.	.	.	.	G	.	G	.	.	.	G	G	G	G	G	G	.	.	.	G	G	G	G	G	G	G
NC_003143.1	1614945	T	G	intragenic_variant	gene-YPO_RS01285	n.1614945A>C		G	G	G	G	N	.	G	G	G	G	G	.	.	.	.	G	.	G	.	.	.	G	G	G	G	G	G	.	.	.	G	G	G	G	G	G	G
NC_003143.1	1616553	C	T	missense_variant	pqiB	c.553C>T	p.Arg185Cys	.	N	T	.	N	.	.	.	.	.	.	.	.	.	.	N	.	.	.	.	.	.	.	.	.	.	.	.	.	.	.	.	.	.	.	.	.
NC_003143.1	1616553	C	T	intragenic_variant	gene-YPO_RS01285	n.1616553G>A		.	N	T	.	N	.	.	.	.	.	.	.	.	.	.	N	.	.	.	.	.	.	.	.	.	.	.	.	.	.	.	.	.	.	.	.	.
NC_003143.1	1624808	G	A	missense_variant	YPO_RS08150	c.902C>T	p.Ala301Val	A	N	.	.	N	.	.	.	.	.	.	.	.	N	.	N	.	N	.	.	.	.	.	.	.	.	.	.	.	.	.	.	N	.	.	.	.
NC_003143.1	1624808	G	A	intragenic_variant	gene-YPO_RS01285	n.1624808C>T		A	N	.	.	N	.	.	.	.	.	.	.	.	N	.	N	.	N	.	.	.	.	.	.	.	.	.	.	.	.	.	.	N	.	.	.	.
NC_003143.1	1626254	G	A	missense_variant	matP	c.335G>A	p.Gly112Asp	N	.	A	.	N	.	.	.	.	.	.	.	.	.	.	.	.	.	.	.	.	.	.	.	.	.	.	.	.	.	.	.	.	.	.	.	.
NC_003143.1	1626254	G	A	intragenic_variant	gene-YPO_RS01285	n.1626254C>T		N	.	A	.	N	.	.	.	.	.	.	.	.	.	.	.	.	.	.	.	.	.	.	.	.	.	.	.	.	.	.	.	.	.	.	.	.
NC_003143.1	1632528	A	T	missense_variant	YPO_RS08185	c.170T>A	p.Ile57Asn	T	N	T	T	N	.	T	T	T	T	T	.	.	.	.	T	.	N	.	.	.	.	T	T	T	T	T	.	.	.	T	T	T	T	T	T	T
NC_003143.1	1632528	A	T	intragenic_variant	gene-YPO_RS01285	n.1632528T>A		T	N	T	T	N	.	T	T	T	T	T	.	.	.	.	T	.	N	.	.	.	.	T	T	T	T	T	.	.	.	T	T	T	T	T	T	T
NC_003143.1	1633129	T	G	missense_variant	helD	c.239T>G	p.Phe80Cys	.	.	N	.	N	.	.	.	.	.	.	.	.	.	.	.	.	.	.	.	N	.	.	.	.	.	.	.	.	G	.	.	.	.	.	.	.
NC_003143.1	1633129	T	G	intragenic_variant	gene-YPO_RS01285	n.1633129A>C		.	.	N	.	N	.	.	.	.	.	.	.	.	.	.	.	.	.	.	.	N	.	.	.	.	.	.	.	.	G	.	.	.	.	.	.	.
NC_003143.1	1633850	A	G	synonymous_variant	helD	c.960A>G	p.Ala320Ala	.	N	N	N	N	N	N	N	N	N	N	N	N	.	.	N	N	.	.	N	N	N	N	N	N	.	.	N	N	N	G	N	N	.	N	N	N
NC_003143.1	1633850	A	G	intragenic_variant	gene-YPO_RS01285	n.1633850T>C		.	N	N	N	N	N	N	N	N	N	N	N	N	.	.	N	N	.	.	N	N	N	N	N	N	.	.	N	N	N	G	N	N	.	N	N	N
NC_003143.1	1633855	A	C	missense_variant	helD	c.965A>C	p.Asp322Ala	C	N	N	N	N	N	N	N	N	N	N	N	N	N	N	N	N	N	N	N	N	N	N	N	N	N	C	N	N	N	.	N	N	N	N	N	N
NC_003143.1	1633855	A	C	intragenic_variant	gene-YPO_RS01285	n.1633855T>G		C	N	N	N	N	N	N	N	N	N	N	N	N	N	N	N	N	N	N	N	N	N	N	N	N	N	C	N	N	N	.	N	N	N	N	N	N
NC_003143.1	1640066	G	A	non_coding_transcript_exon_variant	gene-YPO_RS01285	n.136G>A		.	.	A	.	N	.	.	.	.	.	.	.	.	.	.	.	.	.	.	.	.	.	.	.	.	.	.	.	.	.	.	.	.	.	.	.	.
NC_003143.1	1644408	C	A	missense_variant	YPO_RS08245	c.1078G>T	p.Asp360Tyr	A	N	.	.	N	.	.	.	.	.	.	.	.	.	.	N	.	.	.	.	.	.	A	A	A	A	A	.	.	.	.	.	.	.	.	.	.
NC_003143.1	1644408	C	A	intragenic_variant	gene-YPO_RS01285	n.1644408G>T		A	N	.	.	N	.	.	.	.	.	.	.	.	.	.	N	.	.	.	.	.	.	A	A	A	A	A	.	.	.	.	.	.	.	.	.	.
NC_003143.1	1647019	G	A	intragenic_variant	gene-YPO_RS01285	n.1647019C>T		.	N	A	.	N	.	.	.	.	.	.	.	.	.	.	N	.	.	N	.	N	.	.	.	.	.	.	.	.	.	.	.	N	.	.	.	.
NC_003143.1	1650020	G	A	synonymous_variant	YPO_RS08270	c.624G>A	p.Arg208Arg	.	N	.	.	N	.	.	.	.	.	A	.	.	.	.	.	.	.	.	.	.	.	.	.	.	.	.	.	.	N	.	.	N	.	.	.	.
NC_003143.1	1650020	G	A	intragenic_variant	gene-YPO_RS01285	n.1650020C>T		.	N	.	.	N	.	.	.	.	.	A	.	.	.	.	.	.	.	.	.	.	.	.	.	.	.	.	.	.	N	.	.	N	.	.	.	.
NC_003143.1	1656362	C	T	intragenic_variant	gene-YPO_RS01285	n.1656362G>A		N	N	N	.	N	N	N	N	N	N	N	N	N	T	N	N	N	N	N	N	N	N	N	N	N	N	N	N	N	N	N	N	N	N	N	N	N
NC_003143.1	1657461	C	T	synonymous_variant	tssC	c.525C>T	p.Thr175Thr	T	N	N	.	N	.	N	.	N	N	N	N	.	N	N	N	N	N	N	N	N	N	N	N	N	N	.	N	N	N	N	N	N	N	N	N	N
NC_003143.1	1657461	C	T	intragenic_variant	gene-YPO_RS01285	n.1657461G>A		T	N	N	.	N	.	N	.	N	N	N	N	.	N	N	N	N	N	N	N	N	N	N	N	N	N	.	N	N	N	N	N	N	N	N	N	N
NC_003143.1	1658492	C	A	intragenic_variant	gene-YPO_RS01285	n.1658492G>T		A	N	N	A	N	A	A	A	A	A	A	N	A	A	N	N	A	A	A	A	A	A	A	A	A	A	A	A	A	A	A	A	A	A	A	A	A
NC_003143.1	1658495	C	T	intragenic_variant	gene-YPO_RS01285	n.1658495G>A		T	N	N	T	N	T	T	T	T	T	T	N	T	T	N	N	T	T	T	T	T	T	T	T	T	T	T	T	T	T	T	T	T	T	T	T	T
NC_003143.1	1668815	C	T	synonymous_variant	YPO_RS08350	c.654C>T	p.Thr218Thr	N	N	N	.	N	N	N	N	N	N	N	N	N	T	N	N	N	N	N	N	N	N	N	N	N	N	N	N	N	N	N	N	N	N	N	N	N
NC_003143.1	1668815	C	T	intragenic_variant	gene-YPO_RS01285	n.1668815G>A		N	N	N	.	N	N	N	N	N	N	N	N	N	T	N	N	N	N	N	N	N	N	N	N	N	N	N	N	N	N	N	N	N	N	N	N	N
NC_003143.1	1668863	G	T	missense_variant	YPO_RS08350	c.702G>T	p.Met234Ile	N	N	N	.	N	N	N	N	N	N	N	N	.	.	N	N	N	N	N	N	N	N	T	N	N	N	N	.	N	N	N	N	N	N	N	N	N
NC_003143.1	1668863	G	T	intragenic_variant	gene-YPO_RS01285	n.1668863C>A		N	N	N	.	N	N	N	N	N	N	N	N	.	.	N	N	N	N	N	N	N	N	T	N	N	N	N	.	N	N	N	N	N	N	N	N	N
NC_003143.1	1671424	C	A	missense_variant	YPO_RS08360	c.39C>A	p.Ser13Arg	N	N	N	.	N	.	.	.	.	.	.	.	.	.	.	.	.	.	.	.	.	.	.	.	.	N	.	.	.	A	.	.	.	.	.	.	.
NC_003143.1	1671424	C	A	intragenic_variant	gene-YPO_RS01285	n.1671424G>T		N	N	N	.	N	.	.	.	.	.	.	.	.	.	.	.	.	.	.	.	.	.	.	.	.	N	.	.	.	A	.	.	.	.	.	.	.
NC_003143.1	1675072	G	A	non_coding_transcript_exon_variant	gene-YPO_RS01285	n.752C>T		N	N	N	N	N	N	N	N	N	N	N	N	N	N	N	N	N	A	.	N	N	N	N	N	N	N	N	N	N	N	N	.	N	N	N	N	N
NC_003143.1	1675092	T	C	non_coding_transcript_exon_variant	gene-YPO_RS01285	n.732A>G		.	N	N	N	N	N	.	N	N	N	N	N	N	N	N	N	N	C	N	N	N	N	N	N	N	N	N	N	N	N	.	.	N	N	N	N	N
NC_003143.1	1678205	G	A	synonymous_variant	YPO_RS08385	c.324G>A	p.Gln108Gln	N	N	.	.	N	.	.	.	.	.	.	N	.	.	.	N	.	.	.	.	.	.	.	.	.	.	.	A	.	.	.	.	.	.	.	.	.
NC_003143.1	1678205	G	A	intragenic_variant	gene-YPO_RS01285	n.1678205C>T		N	N	.	.	N	.	.	.	.	.	.	N	.	.	.	N	.	.	.	.	.	.	.	.	.	.	.	A	.	.	.	.	.	.	.	.	.
NC_003143.1	1685886	G	A	missense_variant	tssF	c.1171G>A	p.Val391Met	.	N	A	.	N	.	.	.	.	.	.	.	.	.	.	.	.	.	.	.	.	.	.	.	.	.	.	.	.	.	.	.	.	.	.	.	.
NC_003143.1	1685886	G	A	intragenic_variant	gene-YPO_RS01285	n.1685886C>T		.	N	A	.	N	.	.	.	.	.	.	.	.	.	.	.	.	.	.	.	.	.	.	.	.	.	.	.	.	.	.	.	.	.	.	.	.
NC_003143.1	1691445	T	A	intragenic_variant	gene-YPO_RS01285	n.1691445A>T		.	N	.	.	N	.	N	.	N	N	.	.	.	.	.	N	N	N	.	.	.	.	N	.	.	.	.	.	.	N	N	N	N	N	A	N	N
NC_003143.1	1691448	G	A	synonymous_variant	YPO_RS08435	c.3G>A	p.Val1Val	N	N	N	.	N	.	N	N	N	N	N	.	N	.	.	N	.	N	.	.	.	.	N	N	N	N	N	.	.	.	N	N	N	N	A	N	N
NC_003143.1	1691448	G	A	intragenic_variant	gene-YPO_RS01285	n.1691448C>T		N	N	N	.	N	.	N	N	N	N	N	.	N	.	.	N	.	N	.	.	.	.	N	N	N	N	N	.	.	.	N	N	N	N	A	N	N
NC_003143.1	1691460	C	T	synonymous_variant	YPO_RS08435	c.15C>T	p.Asn5Asn	N	N	T	.	N	.	N	N	.	.	N	.	.	.	.	N	.	N	.	.	.	N	T	.	N	N	N	.	.	.	N	.	N	N	.	N	N
NC_003143.1	1691460	C	T	intragenic_variant	gene-YPO_RS01285	n.1691460G>A		N	N	T	.	N	.	N	N	.	.	N	.	.	.	.	N	.	N	.	.	.	N	T	.	N	N	N	.	.	.	N	.	N	N	.	N	N
NC_003143.1	1692760	C	T	synonymous_variant	YPO_RS08435	c.1315C>T	p.Leu439Leu	.	N	T	.	N	.	.	.	.	.	.	.	.	.	.	.	.	.	.	.	.	.	.	.	.	.	.	.	.	.	.	.	.	.	.	.	.
NC_003143.1	1692760	C	T	intragenic_variant	gene-YPO_RS01285	n.1692760G>A		.	N	T	.	N	.	.	.	.	.	.	.	.	.	.	.	.	.	.	.	.	.	.	.	.	.	.	.	.	.	.	.	.	.	.	.	.
NC_003143.1	1693750	T	C	missense_variant	YPO_RS08440	c.482T>C	p.Ile161Thr	N	N	N	.	N	.	N	N	N	N	N	.	.	.	.	N	.	N	.	N	N	N	.	.	.	N	C	.	.	.	N	N	N	N	N	N	C
NC_003143.1	1693750	T	C	intragenic_variant	gene-YPO_RS01285	n.1693750A>G		N	N	N	.	N	.	N	N	N	N	N	.	.	.	.	N	.	N	.	N	N	N	.	.	.	N	C	.	.	.	N	N	N	N	N	N	C
NC_003143.1	1695153	C	T	missense_variant	YPO_RS08445	c.22G>A	p.Ala8Thr	N	N	N	.	N	.	N	N	N	N	N	N	T	.	N	N	N	N	N	N	N	N	N	.	.	N	.	N	N	N	N	N	N	N	N	N	N
NC_003143.1	1695153	C	T	intragenic_variant	gene-YPO_RS01285	n.1695153G>A		N	N	N	.	N	.	N	N	N	N	N	N	T	.	N	N	N	N	N	N	N	N	N	.	.	N	.	N	N	N	N	N	N	N	N	N	N
NC_003143.1	1705810	A	C	missense_variant	YPO_RS08490	c.251T>G	p.Val84Gly	.	N	N	.	N	C	.	.	.	.	.	.	.	.	.	N	.	.	.	.	.	.	.	.	.	.	.	.	C	.	.	.	.	.	.	.	.
NC_003143.1	1705810	A	C	intragenic_variant	gene-YPO_RS01285	n.1705810T>G		.	N	N	.	N	C	.	.	.	.	.	.	.	.	.	N	.	.	.	.	.	.	.	.	.	.	.	.	C	.	.	.	.	.	.	.	.
NC_003143.1	1708192	C	A	missense_variant	YPO_RS08500	c.854C>A	p.Pro285Gln	A	.	A	.	N	.	A	A	A	A	.	.	.	.	.	.	.	.	.	.	.	.	A	A	A	A	A	.	.	.	.	.	.	.	.	.	.
NC_003143.1	1708192	C	A	intragenic_variant	gene-YPO_RS01285	n.1708192G>T		A	.	A	.	N	.	A	A	A	A	.	.	.	.	.	.	.	.	.	.	.	.	A	A	A	A	A	.	.	.	.	.	.	.	.	.	.
NC_003143.1	1711347	A	T	missense_variant	mglB	c.43A>T	p.Met15Leu	N	N	N	N	N	.	N	N	N	N	.	N	.	.	.	N	N	N	N	T	.	.	N	N	.	.	N	.	.	.	.	N	.	N	N	.	N
NC_003143.1	1711347	A	T	intragenic_variant	gene-YPO_RS01285	n.1711347T>A		N	N	N	N	N	.	N	N	N	N	.	N	.	.	.	N	N	N	N	T	.	.	N	N	.	.	N	.	.	.	.	N	.	N	N	.	N
NC_003143.1	1711356	A	G	missense_variant	mglB	c.52A>G	p.Thr18Ala	N	N	N	N	N	N	N	N	N	N	N	.	N	G	.	N	N	N	N	N	N	N	N	N	N	N	.	G	N	N	N	N	N	N	N	N	N
NC_003143.1	1711356	A	G	intragenic_variant	gene-YPO_RS01285	n.1711356T>C		N	N	N	N	N	N	N	N	N	N	N	.	N	G	.	N	N	N	N	N	N	N	N	N	N	N	.	G	N	N	N	N	N	N	N	N	N
NC_003143.1	1713927	C	A	synonymous_variant	mglA	c.1386C>A	p.Ile462Ile	A	N	.	.	N	.	.	.	.	.	.	.	.	.	.	.	.	N	N	.	.	.	A	A	A	N	A	.	.	.	.	.	N	.	.	.	.
NC_003143.1	1713927	C	A	intragenic_variant	gene-YPO_RS01285	n.1713927G>T		A	N	.	.	N	.	.	.	.	.	.	.	.	.	.	.	.	N	N	.	.	.	A	A	A	N	A	.	.	.	.	.	N	.	.	.	.
NC_003143.1	1719311	G	T	synonymous_variant	cdd	c.183C>A	p.Thr61Thr	T	N	.	.	N	.	.	.	.	.	.	.	.	.	.	.	.	.	.	.	.	.	.	.	.	.	.	.	.	.	.	.	.	.	.	.	.
NC_003143.1	1719311	G	T	intragenic_variant	gene-YPO_RS01285	n.1719311C>A		T	N	.	.	N	.	.	.	.	.	.	.	.	.	.	.	.	.	.	.	.	.	.	.	.	.	.	.	.	.	.	.	.	.	.	.	.
NC_003143.1	1722572	G	A	intragenic_variant	gene-YPO_RS01285	n.1722572C>T		.	.	.	.	N	A	N	.	.	.	A	.	.	.	.	N	.	N	N	.	N	.	.	.	.	.	.	.	.	.	N	N	N	N	N	A	N
NC_003143.1	1724647	C	T	synonymous_variant	YPO_RS08565	c.375G>A	p.Ser125Ser	T	N	N	.	N	.	T	T	T	T	.	.	.	.	.	.	.	.	.	.	N	.	T	T	T	T	T	.	.	.	.	.	.	.	.	.	.
NC_003143.1	1724647	C	T	intragenic_variant	gene-YPO_RS01285	n.1724647G>A		T	N	N	.	N	.	T	T	T	T	.	.	.	.	.	.	.	.	.	.	N	.	T	T	T	T	T	.	.	.	.	.	.	.	.	.	.
NC_003143.1	1735263	A	C	synonymous_variant	asmA	c.921A>C	p.Ala307Ala	C	C	C	C	N	C	C	C	C	C	C	C	C	C	C	C	C	C	C	C	C	C	C	C	C	C	C	C	C	C	C	C	C	C	C	C	C
NC_003143.1	1735263	A	C	intragenic_variant	gene-YPO_RS01285	n.1735263T>G		C	C	C	C	N	C	C	C	C	C	C	C	C	C	C	C	C	C	C	C	C	C	C	C	C	C	C	C	C	C	C	C	C	C	C	C	C
NC_003143.1	1737478	A	G	synonymous_variant	YPO_RS08615	c.453T>C	p.Val151Val	.	N	N	.	N	.	.	.	.	.	.	N	.	.	.	G	N	N	.	.	.	.	.	.	.	N	.	.	.	.	.	.	.	.	.	.	.
NC_003143.1	1737478	A	G	intragenic_variant	gene-YPO_RS01285	n.1737478T>C		.	N	N	.	N	.	.	.	.	.	.	N	.	.	.	G	N	N	.	.	.	.	.	.	.	N	.	.	.	.	.	.	.	.	.	.	.
NC_003143.1	1739399	G	T	missense_variant	YPO_RS08625	c.97G>T	p.Ala33Ser	.	N	N	.	N	.	.	.	.	.	T	.	.	.	.	.	.	N	N	.	N	.	.	.	.	N	.	.	.	.	N	N	N	N	N	N	N
NC_003143.1	1739399	G	T	intragenic_variant	gene-YPO_RS01285	n.1739399C>A		.	N	N	.	N	.	.	.	.	.	T	.	.	.	.	.	.	N	N	.	N	.	.	.	.	N	.	.	.	.	N	N	N	N	N	N	N
NC_003143.1	1749443	T	C	synonymous_variant	YPO_RS08665	c.1608A>G	p.Pro536Pro	C	N	N	C	N	C	C	C	C	C	C	C	C	C	C	C	C	C	C	C	C	C	C	C	C	C	C	C	C	C	C	C	C	C	C	C	C
NC_003143.1	1749443	T	C	intragenic_variant	gene-YPO_RS01285	n.1749443A>G		C	N	N	C	N	C	C	C	C	C	C	C	C	C	C	C	C	C	C	C	C	C	C	C	C	C	C	C	C	C	C	C	C	C	C	C	C
NC_003143.1	1754168	T	G	missense_variant	galU	c.146T>G	p.Val49Gly	.	N	N	.	N	.	.	.	.	.	G	.	.	.	.	.	.	N	.	.	N	.	.	.	.	.	.	.	.	.	G	G	N	N	G	G	N
NC_003143.1	1754168	T	G	intragenic_variant	gene-YPO_RS01285	n.1754168A>C		.	N	N	.	N	.	.	.	.	.	G	.	.	.	.	.	.	N	.	.	N	.	.	.	.	.	.	.	.	.	G	G	N	N	G	G	N
NC_003143.1	1754708	C	T	missense_variant	galU	c.686C>T	p.Pro229Leu	.	N	.	.	N	T	.	.	.	.	.	.	.	.	.	.	.	.	.	.	.	.	.	.	.	.	.	.	.	.	.	.	.	.	.	.	.
NC_003143.1	1754708	C	T	intragenic_variant	gene-YPO_RS01285	n.1754708G>A		.	N	.	.	N	T	.	.	.	.	.	.	.	.	.	.	.	.	.	.	.	.	.	.	.	.	.	.	.	.	.	.	.	.	.	.	.
NC_003143.1	1761478	G	A	synonymous_variant	hisB	c.174C>T	p.Gly58Gly	N	A	N	.	N	.	.	.	.	.	.	.	.	.	.	N	.	N	.	.	N	.	.	.	.	.	.	.	.	N	.	.	.	.	.	.	.
NC_003143.1	1761478	G	A	intragenic_variant	gene-YPO_RS01285	n.1761478C>T		N	A	N	.	N	.	.	.	.	.	.	.	.	.	.	N	.	N	.	.	N	.	.	.	.	.	.	.	.	N	.	.	.	.	.	.	.
NC_003143.1	1781246	G	C	missense_variant	YPO_RS08800	c.929C>G	p.Thr310Ser	N	N	N	.	N	.	N	N	N	N	.	.	.	.	.	.	.	.	.	.	.	.	N	N	C	N	N	.	.	.	.	.	.	.	.	.	.
NC_003143.1	1781246	G	C	intragenic_variant	gene-YPO_RS01285	n.1781246C>G		N	N	N	.	N	.	N	N	N	N	.	.	.	.	.	.	.	.	.	.	.	.	N	N	C	N	N	.	.	.	.	.	.	.	.	.	.
NC_003143.1	1791458	A	G	intragenic_variant	gene-YPO_RS01285	n.1791458T>C		.	.	.	.	N	.	N	.	N	N	G	.	.	.	.	N	.	N	N	.	N	.	.	.	.	.	.	.	.	.	N	N	N	N	N	N	N
NC_003143.1	1796044	T	C	synonymous_variant	YPO_RS08855	c.144T>C	p.Asp48Asp	.	.	N	.	N	C	.	.	N	N	.	.	.	.	.	.	.	N	.	N	N	.	.	.	.	.	.	.	C	.	N	N	N	N	N	N	N
NC_003143.1	1796044	T	C	intragenic_variant	gene-YPO_RS01285	n.1796044A>G		.	.	N	.	N	C	.	.	N	N	.	.	.	.	.	.	.	N	.	N	N	.	.	.	.	.	.	.	C	.	N	N	N	N	N	N	N
NC_003143.1	1798778	C	T	intragenic_variant	gene-YPO_RS01285	n.1798778G>A		N	N	T	.	N	.	.	.	.	.	.	.	.	.	.	.	.	.	.	.	N	.	.	.	.	.	.	.	.	.	.	.	N	.	.	.	.
NC_003143.1	1802254	G	A	intragenic_variant	gene-YPO_RS01285	n.1802254C>T		N	N	.	.	N	.	.	.	.	.	A	.	.	.	.	.	.	N	.	.	.	.	.	.	.	.	.	.	.	.	N	A	N	N	A	A	A
NC_003143.1	1804559	C	T	synonymous_variant	YPO_RS08900	c.1131G>A	p.Glu377Glu	.	N	.	.	N	T	.	.	.	.	.	N	.	.	.	N	.	.	.	.	.	.	.	.	.	.	.	.	T	.	.	.	.	.	.	.	.
NC_003143.1	1804559	C	T	intragenic_variant	gene-YPO_RS01285	n.1804559G>A		.	N	.	.	N	T	.	.	.	.	.	N	.	.	.	N	.	.	.	.	.	.	.	.	.	.	.	.	T	.	.	.	.	.	.	.	.
NC_003143.1	1806998	G	T	missense_variant	YPO_RS08905	c.47C>A	p.Ser16Tyr	.	.	.	.	N	N	.	.	.	.	.	.	.	.	.	.	.	N	.	.	N	.	.	.	.	.	.	.	T	.	N	.	.	N	.	.	.
NC_003143.1	1806998	G	T	intragenic_variant	gene-YPO_RS01285	n.1806998C>A		.	.	.	.	N	N	.	.	.	.	.	.	.	.	.	.	.	N	.	.	N	.	.	.	.	.	.	.	T	.	N	.	.	N	.	.	.
NC_003143.1	1808946	T	C	intragenic_variant	gene-YPO_RS01285	n.1808946A>G		C	N	N	C	N	C	C	C	C	C	C	C	C	C	C	C	C	C	C	C	C	C	C	C	C	C	C	C	C	C	C	C	C	C	C	C	C
NC_003143.1	1812607	C	T	missense_variant	YPO_RS08940	c.47G>A	p.Gly16Asp	N	N	N	N	N	N	N	N	N	N	N	N	N	.	N	N	N	N	N	N	N	N	N	N	N	N	N	T	N	N	N	N	N	N	N	N	N
NC_003143.1	1812607	C	T	intragenic_variant	gene-YPO_RS01285	n.1812607G>A		N	N	N	N	N	N	N	N	N	N	N	N	N	.	N	N	N	N	N	N	N	N	N	N	N	N	N	T	N	N	N	N	N	N	N	N	N
NC_003143.1	1814956	G	A	synonymous_variant	rne	c.1450C>T	p.Leu484Leu	.	.	A	.	N	.	.	.	.	.	.	.	.	.	.	.	.	.	.	.	.	.	.	.	.	.	.	N	.	.	.	.	.	.	.	.	.
NC_003143.1	1814956	G	A	intragenic_variant	gene-YPO_RS01285	n.1814956C>T		.	.	A	.	N	.	.	.	.	.	.	.	.	.	.	.	.	.	.	.	.	.	.	.	.	.	.	N	.	.	.	.	.	.	.	.	.
NC_003143.1	1815881	G	A	synonymous_variant	rne	c.525C>T	p.Asp175Asp	.	A	.	.	N	.	.	.	.	.	.	.	.	.	.	N	.	.	.	.	.	.	.	.	.	.	.	.	.	.	.	.	.	.	.	.	.
NC_003143.1	1815881	G	A	intragenic_variant	gene-YPO_RS01285	n.1815881C>T		.	A	.	.	N	.	.	.	.	.	.	.	.	.	.	N	.	.	.	.	.	.	.	.	.	.	.	.	.	.	.	.	.	.	.	.	.
NC_003143.1	1818029	T	G	intragenic_variant	gene-YPO_RS01285	n.1818029A>C		N	N	N	G	N	N	N	N	N	N	N	N	N	N	N	N	N	N	N	N	N	N	N	N	N	N	N	N	N	N	N	N	N	N	N	N	N
NC_003143.1	1818030	G	A	intragenic_variant	gene-YPO_RS01285	n.1818030C>T		N	N	N	A	N	N	N	N	N	N	N	N	N	N	N	N	N	N	N	N	N	N	N	N	N	N	N	N	N	N	N	N	N	N	N	N	N
NC_003143.1	1818032	C	T	intragenic_variant	gene-YPO_RS01285	n.1818032G>A		N	N	N	T	N	N	N	N	N	N	N	N	N	N	N	N	N	N	N	N	N	N	N	N	N	N	N	N	N	N	N	N	N	N	N	N	N
NC_003143.1	1818728	G	C	intragenic_variant	gene-YPO_RS01285	n.1818728C>G		N	N	N	N	N	N	N	N	N	N	C	N	N	C	N	N	C	N	N	N	N	N	N	N	N	N	N	N	N	N	N	N	N	N	C	N	C
NC_003143.1	1818729	A	G	intragenic_variant	gene-YPO_RS01285	n.1818729T>C		N	N	N	N	N	N	N	G	N	N	G	N	G	G	G	N	G	N	N	N	N	N	G	N	G	G	G	N	G	G	N	G	N	N	G	G	G
NC_003143.1	1818731	A	T	intragenic_variant	gene-YPO_RS01285	n.1818731T>A		T	N	T	T	N	T	T	T	T	T	T	N	T	T	T	N	T	N	N	N	N	N	T	N	T	T	T	N	T	T	T	T	N	T	T	T	T
NC_003143.1	1820345	C	T	missense_variant	plsX	c.86C>T	p.Ala29Val	.	.	T	.	N	.	N	.	N	N	.	.	.	.	.	N	N	N	.	.	N	N	.	.	.	.	.	.	.	N	N	N	N	N	.	N	N
NC_003143.1	1820345	C	T	intragenic_variant	gene-YPO_RS01285	n.1820345G>A		.	.	T	.	N	.	N	.	N	N	.	.	.	.	.	N	N	N	.	.	N	N	.	.	.	.	.	.	.	N	N	N	N	N	.	N	N
NC_003143.1	1826448	G	T	intragenic_variant	gene-YPO_RS01285	n.1826448C>A		.	N	N	.	N	.	N	N	N	N	N	.	.	.	.	N	N	N	N	N	N	N	.	.	.	.	.	.	.	T	N	N	N	N	.	N	.
NC_003143.1	1831391	A	G	intragenic_variant	gene-YPO_RS01285	n.1831391T>C		.	N	.	.	N	.	.	.	.	.	.	.	.	.	.	N	.	.	.	.	N	.	.	.	.	.	.	.	G	.	.	.	N	N	.	N	.
NC_003143.1	1833168	T	G	intragenic_variant	gene-YPO_RS01285	n.1833168A>C		.	N	N	.	N	G	N	N	N	N	N	N	.	.	.	N	N	N	.	N	N	N	.	.	.	.	.	.	N	N	N	N	N	N	N	N	N
NC_003143.1	1833726	C	T	synonymous_variant	YPO_RS09040	c.438C>T	p.Ser146Ser	N	N	N	N	N	N	N	N	N	N	N	N	N	N	N	N	N	N	N	N	N	N	N	N	N	N	N	T	N	N	N	N	N	N	N	N	N
NC_003143.1	1833726	C	T	intragenic_variant	gene-YPO_RS01285	n.1833726G>A		N	N	N	N	N	N	N	N	N	N	N	N	N	N	N	N	N	N	N	N	N	N	N	N	N	N	N	T	N	N	N	N	N	N	N	N	N
NC_003143.1	1839115	G	A	stop_gained	YPO_RS09075	c.464G>A	p.Trp155*	.	.	A	.	N	.	N	.	.	.	.	.	.	.	.	N	.	N	N	.	N	.	.	.	.	.	.	.	.	.	.	.	.	N	.	.	.
NC_003143.1	1839115	G	A	intragenic_variant	gene-YPO_RS01285	n.1839115C>T		.	.	A	.	N	.	N	.	.	.	.	.	.	.	.	N	.	N	N	.	N	.	.	.	.	.	.	.	.	.	.	.	.	N	.	.	.
NC_003143.1	1844023	T	G	intragenic_variant	gene-YPO_RS01285	n.1844023A>C		N	N	N	G	N	N	N	G	G	G	G	N	N	G	G	N	G	N	N	N	N	N	N	N	G	N	G	N	N	N	N	G	N	N	N	G	N
NC_003143.1	1844025	T	A	intragenic_variant	gene-YPO_RS01285	n.1844025A>T		N	N	N	A	N	N	N	N	N	N	N	N	N	N	N	N	A	N	N	N	N	N	N	N	N	N	N	N	N	N	N	N	N	N	N	A	N
NC_003143.1	1844026	C	G	intragenic_variant	gene-YPO_RS01285	n.1844026G>C		N	N	N	G	N	N	N	N	N	N	N	N	N	N	N	N	N	N	N	N	N	N	N	N	N	N	N	N	N	N	N	N	N	N	N	N	N
NC_003143.1	1844027	A	G	intragenic_variant	gene-YPO_RS01285	n.1844027T>C		N	N	N	G	N	N	N	N	N	N	N	N	N	N	N	N	N	N	N	N	N	N	N	N	N	N	N	N	N	N	N	N	N	N	N	N	N
NC_003143.1	1844029	C	T	intragenic_variant	gene-YPO_RS01285	n.1844029G>A		N	N	N	T	N	N	N	N	N	N	N	N	N	N	N	N	N	N	N	N	N	N	N	N	N	N	N	N	N	N	N	N	N	N	N	N	N
NC_003143.1	1845968	T	G	intragenic_variant	gene-YPO_RS01285	n.1845968A>C		N	N	N	N	N	N	N	N	N	N	G	N	N	N	N	N	N	N	N	N	N	N	N	.	N	N	N	N	N	N	N	N	N	N	N	N	N
NC_003143.1	1845970	C	G	intragenic_variant	gene-YPO_RS01285	n.1845970G>C		N	N	N	N	N	N	N	N	N	N	G	N	N	N	N	N	G	N	N	N	N	N	N	.	N	N	N	N	N	N	N	N	N	N	N	G	N
NC_003143.1	1845973	T	A	intragenic_variant	gene-YPO_RS01285	n.1845973A>T		A	N	N	N	N	N	A	A	N	N	A	N	A	A	N	N	A	N	N	A	N	N	N	N	A	N	A	N	A	N	N	N	N	N	A	A	A
NC_003143.1	1845980	T	C	intragenic_variant	gene-YPO_RS01285	n.1845980A>G		N	N	.	N	N	.	.	.	.	.	.	N	.	.	N	N	.	N	N	.	N	.	N	C	N	.	.	.	.	.	N	.	.	.	.	.	.
NC_003143.1	1846289	G	A	missense_variant	YPO_RS09110	c.295G>A	p.Val99Ile	.	A	.	.	N	.	.	.	.	.	.	.	.	.	.	N	.	.	.	.	.	.	N	.	.	.	.	.	.	.	.	.	.	.	.	.	.
NC_003143.1	1846289	G	A	intragenic_variant	gene-YPO_RS01285	n.1846289C>T		.	A	.	.	N	.	.	.	.	.	.	.	.	.	.	N	.	.	.	.	.	.	N	.	.	.	.	.	.	.	.	.	.	.	.	.	.
NC_003143.1	1851751	C	T	missense_variant	lolD	c.68C>T	p.Thr23Ile	.	N	T	.	N	.	.	.	.	.	.	.	.	.	.	.	.	.	.	.	.	.	.	.	.	.	.	.	.	.	.	.	.	.	.	.	.
NC_003143.1	1851751	C	T	intragenic_variant	gene-YPO_RS01285	n.1851751G>A		.	N	T	.	N	.	.	.	.	.	.	.	.	.	.	.	.	.	.	.	.	.	.	.	.	.	.	.	.	.	.	.	.	.	.	.	.
NC_003143.1	1859946	T	C	missense_variant	phoP	c.643A>G	p.Ser215Gly	.	.	.	.	N	C	.	.	.	.	.	.	.	.	.	.	.	.	.	.	.	.	.	.	.	.	.	.	C	.	.	.	.	.	.	.	.
NC_003143.1	1859946	T	C	intragenic_variant	gene-YPO_RS01285	n.1859946A>G		.	.	.	.	N	C	.	.	.	.	.	.	.	.	.	.	.	.	.	.	.	.	.	.	.	.	.	.	C	.	.	.	.	.	.	.	.
NC_003143.1	1861680	T	G	missense_variant	purB	c.1301A>C	p.Asn434Thr	.	.	.	.	N	.	.	.	.	.	.	.	.	.	.	.	.	.	.	.	.	.	.	.	.	.	.	.	G	.	.	.	.	.	.	.	.
NC_003143.1	1861680	T	G	intragenic_variant	gene-YPO_RS01285	n.1861680A>C		.	.	.	.	N	.	.	.	.	.	.	.	.	.	.	.	.	.	.	.	.	.	.	.	.	.	.	.	G	.	.	.	.	.	.	.	.
NC_003143.1	1863964	G	A	synonymous_variant	mnmA	c.877C>T	p.Leu293Leu	N	A	.	.	N	.	.	.	.	.	.	.	.	.	.	.	.	.	.	.	.	.	.	.	.	.	.	.	.	.	.	.	.	.	.	.	.
NC_003143.1	1863964	G	A	intragenic_variant	gene-YPO_RS01285	n.1863964C>T		N	A	.	.	N	.	.	.	.	.	.	.	.	.	.	.	.	.	.	.	.	.	.	.	.	.	.	.	.	.	.	.	.	.	.	.	.
NC_003143.1	1868678	G	T	intragenic_variant	gene-YPO_RS01285	n.1868678C>A		.	.	.	.	N	T	.	.	.	.	.	.	.	.	.	.	.	.	.	.	.	.	.	.	.	.	.	.	.	.	.	.	.	.	.	.	.
NC_003143.1	1868901	A	G	intragenic_variant	gene-YPO_RS01285	n.1868901T>C		.	.	.	.	N	.	.	.	.	.	N	.	.	.	.	N	.	N	N	.	.	.	.	.	.	.	.	.	.	.	G	N	N	N	N	N	N
NC_003143.1	1868902	A	C	intragenic_variant	gene-YPO_RS01285	n.1868902T>G		.	.	.	.	N	.	.	.	.	.	N	.	.	.	.	N	.	N	.	.	.	.	.	.	.	.	.	.	.	.	C	N	C	N	N	N	N
NC_003143.1	1870763	C	A	stop_gained	YPO_RS09210	c.139G>T	p.Glu47*	N	N	N	.	N	.	N	A	N	N	.	.	.	.	.	.	.	N	.	.	.	.	N	N	N	N	N	.	.	.	.	.	.	.	.	.	.
NC_003143.1	1870763	C	A	intragenic_variant	gene-YPO_RS01285	n.1870763G>T		N	N	N	.	N	.	N	A	N	N	.	.	.	.	.	.	.	N	.	.	.	.	N	N	N	N	N	.	.	.	.	.	.	.	.	.	.
NC_003143.1	1870766	G	T	missense_variant	YPO_RS09210	c.136C>A	p.Gln46Lys	N	N	N	.	N	.	N	T	N	N	.	.	.	.	.	.	.	N	.	.	.	.	N	N	N	N	N	.	.	.	.	.	.	.	.	.	.
NC_003143.1	1870766	G	T	intragenic_variant	gene-YPO_RS01285	n.1870766C>A		N	N	N	.	N	.	N	T	N	N	.	.	.	.	.	.	.	N	.	.	.	.	N	N	N	N	N	.	.	.	.	.	.	.	.	.	.
NC_003143.1	1871126	G	C	intragenic_variant	gene-YPO_RS01285	n.1871126C>G		N	N	N	.	N	.	N	N	N	N	.	.	.	.	.	.	.	.	.	.	.	.	N	C	C	N	N	.	.	.	.	.	.	.	.	.	.
NC_003143.1	1871129	T	C	intragenic_variant	gene-YPO_RS01285	n.1871129A>G		N	N	N	.	N	.	N	N	N	N	.	.	.	.	.	.	.	.	.	.	.	.	N	C	C	N	N	.	.	.	.	.	.	.	.	.	.
NC_003143.1	1871476	G	A	intragenic_variant	gene-YPO_RS01285	n.1871476C>T		.	.	.	.	N	A	.	.	.	.	.	.	.	.	.	.	.	N	.	.	N	.	.	.	.	.	.	.	A	.	N	.	N	N	N	.	.
NC_003143.1	1872684	C	T	intragenic_variant	gene-YPO_RS01285	n.1872684G>A		T	N	.	.	N	.	.	.	.	.	.	.	.	.	.	.	.	.	.	.	.	.	.	.	.	.	.	.	.	.	.	.	.	.	.	.	.
NC_003143.1	1875298	C	T	intragenic_variant	gene-YPO_RS01285	n.1875298G>A		.	.	.	.	N	.	.	.	.	.	.	N	.	.	.	N	.	N	.	.	.	.	.	.	.	.	.	.	T	.	.	.	.	.	.	.	.
NC_003143.1	1877733	C	T	intragenic_variant	gene-YPO_RS01285	n.1877733G>A		.	N	.	.	N	.	N	.	N	N	N	.	.	.	.	N	.	.	.	.	N	N	.	.	.	.	.	N	T	N	N	N	N	N	N	N	N
NC_003143.1	1878019	G	T	stop_gained	YPO_RS09250	c.332C>A	p.Ser111*	T	.	T	.	N	.	T	T	T	T	.	.	.	.	.	.	.	.	.	.	.	.	T	T	T	T	T	.	.	.	.	.	.	.	.	.	.
NC_003143.1	1878019	G	T	intragenic_variant	gene-YPO_RS01285	n.1878019C>A		T	.	T	.	N	.	T	T	T	T	.	.	.	.	.	.	.	.	.	.	.	.	T	T	T	T	T	.	.	.	.	.	.	.	.	.	.
NC_003143.1	1879467	C	T	synonymous_variant	YPO_RS09255	c.177G>A	p.Gly59Gly	N	.	N	.	N	.	N	N	T	T	.	.	.	.	.	.	.	.	.	.	.	.	N	N	N	N	N	N	.	.	.	.	.	.	.	.	.
NC_003143.1	1879467	C	T	intragenic_variant	gene-YPO_RS01285	n.1879467G>A		N	.	N	.	N	.	N	N	T	T	.	.	.	.	.	.	.	.	.	.	.	.	N	N	N	N	N	N	.	.	.	.	.	.	.	.	.
NC_003143.1	1879469	C	A	missense_variant	YPO_RS09255	c.175G>T	p.Gly59Trp	N	.	N	.	N	.	N	N	A	A	.	.	.	.	.	.	.	.	.	.	.	.	N	N	N	N	N	N	.	.	.	.	.	.	.	.	.
NC_003143.1	1879469	C	A	intragenic_variant	gene-YPO_RS01285	n.1879469G>T		N	.	N	.	N	.	N	N	A	A	.	.	.	.	.	.	.	.	.	.	.	.	N	N	N	N	N	N	.	.	.	.	.	.	.	.	.
NC_003143.1	1883743	C	T	intragenic_variant	gene-YPO_RS01285	n.1883743G>A		N	N	N	.	N	.	N	N	N	N	.	.	.	.	.	.	.	N	.	.	N	.	T	N	N	N	N	.	N	N	N	N	N	N	.	.	.
NC_003143.1	1883750	A	T	intragenic_variant	gene-YPO_RS01285	n.1883750T>A		N	N	N	.	N	.	N	N	N	N	.	.	.	.	.	.	.	N	.	.	N	.	T	N	N	N	N	.	.	.	N	.	N	N	.	.	.
NC_003143.1	1885277	A	G	non_coding_transcript_exon_variant	gene-YPO_RS01285	n.1032T>C		N	.	N	.	N	.	N	N	N	N	.	.	.	.	.	.	.	.	.	.	.	.	N	N	N	G	N	.	.	.	.	.	.	.	.	.	.
NC_003143.1	1885295	T	G	non_coding_transcript_exon_variant	gene-YPO_RS01285	n.1014A>C		N	.	N	.	N	.	N	N	N	N	.	.	.	.	.	.	.	.	.	.	.	.	N	N	N	G	N	.	.	.	.	.	.	.	.	.	.
NC_003143.1	1885307	C	T	non_coding_transcript_exon_variant	gene-YPO_RS01285	n.1002G>A		N	.	N	.	N	.	N	N	N	N	.	.	.	N	.	.	.	.	.	.	.	.	N	N	N	T	N	.	.	.	.	.	.	.	.	.	.
NC_003143.1	1889504	G	A	synonymous_variant	mgtA	c.972G>A	p.Val324Val	N	.	N	.	N	.	N	N	N	N	.	.	.	.	.	.	.	.	.	.	.	.	N	N	N	A	N	.	.	.	.	.	.	.	.	.	.
NC_003143.1	1889504	G	A	intragenic_variant	gene-YPO_RS01285	n.1889504C>T		N	.	N	.	N	.	N	N	N	N	.	.	.	.	.	.	.	.	.	.	.	.	N	N	N	A	N	.	.	.	.	.	.	.	.	.	.
NC_003143.1	1889513	G	C	synonymous_variant	mgtA	c.981G>C	p.Thr327Thr	N	N	N	.	N	.	N	N	N	N	.	.	.	.	.	.	.	.	.	.	.	.	N	N	N	C	N	.	.	.	.	.	.	.	.	.	.
NC_003143.1	1889513	G	C	intragenic_variant	gene-YPO_RS01285	n.1889513C>G		N	N	N	.	N	.	N	N	N	N	.	.	.	.	.	.	.	.	.	.	.	.	N	N	N	C	N	.	.	.	.	.	.	.	.	.	.
NC_003143.1	1895361	C	A	missense_variant	motB	c.917C>A	p.Pro306Gln	N	N	N	.	N	A	N	N	N	N	.	.	.	.	.	N	.	N	.	.	N	.	N	N	N	N	N	.	.	.	.	.	.	.	.	.	.
NC_003143.1	1895361	C	A	intragenic_variant	gene-YPO_RS01285	n.1895361G>T		N	N	N	.	N	A	N	N	N	N	.	.	.	.	.	N	.	N	.	.	N	.	N	N	N	N	N	.	.	.	.	.	.	.	.	.	.
NC_003143.1	1895443	G	C	synonymous_variant	motB	c.999G>C	p.Ala333Ala	.	.	N	.	N	.	N	N	N	N	C	.	.	.	.	N	.	.	.	.	.	.	N	N	N	N	N	.	.	.	.	.	.	.	.	.	.
NC_003143.1	1895443	G	C	intragenic_variant	gene-YPO_RS01285	n.1895443C>G		.	.	N	.	N	.	N	N	N	N	C	.	.	.	.	N	.	.	.	.	.	.	N	N	N	N	N	.	.	.	.	.	.	.	.	.	.
NC_003143.1	1895447	A	G	missense_variant	motB	c.1003A>G	p.Ile335Val	.	.	N	.	N	.	N	N	N	N	G	.	.	.	.	.	.	.	.	.	.	.	N	N	N	N	N	.	.	N	.	.	.	.	.	.	.
NC_003143.1	1895447	A	G	intragenic_variant	gene-YPO_RS01285	n.1895447T>C		.	.	N	.	N	.	N	N	N	N	G	.	.	.	.	.	.	.	.	.	.	.	N	N	N	N	N	.	.	N	.	.	.	.	.	.	.
NC_003143.1	1895448	T	C	missense_variant	motB	c.1004T>C	p.Ile335Thr	.	.	N	.	N	.	N	N	N	N	C	.	.	.	.	.	.	.	.	.	.	.	N	N	N	N	N	.	.	.	.	.	.	.	.	.	.
NC_003143.1	1895448	T	C	intragenic_variant	gene-YPO_RS01285	n.1895448A>G		.	.	N	.	N	.	N	N	N	N	C	.	.	.	.	.	.	.	.	.	.	.	N	N	N	N	N	.	.	.	.	.	.	.	.	.	.
NC_003143.1	1895492	T	C	missense_variant	motB	c.1048T>C	p.Ser350Pro	N	N	N	.	N	.	N	N	N	N	C	.	.	.	.	.	.	.	.	.	.	.	N	N	N	N	N	.	.	.	.	.	.	.	.	.	.
NC_003143.1	1895492	T	C	intragenic_variant	gene-YPO_RS01285	n.1895492A>G		N	N	N	.	N	.	N	N	N	N	C	.	.	.	.	.	.	.	.	.	.	.	N	N	N	N	N	.	.	.	.	.	.	.	.	.	.
NC_003143.1	1897055	T	G	synonymous_variant	cheA	c.1311T>G	p.Pro437Pro	N	.	N	.	N	.	N	N	N	N	.	.	.	.	.	.	.	.	.	.	.	.	N	N	N	G	N	.	.	.	.	.	.	.	.	.	.
NC_003143.1	1897055	T	G	intragenic_variant	gene-YPO_RS01285	n.1897055A>C		N	.	N	.	N	.	N	N	N	N	.	.	.	.	.	.	.	.	.	.	.	.	N	N	N	G	N	.	.	.	.	.	.	.	.	.	.
NC_003143.1	1897065	T	C	synonymous_variant	cheA	c.1321T>C	p.Leu441Leu	N	.	N	.	N	.	N	N	N	N	.	.	.	.	.	.	.	.	.	.	.	.	N	N	N	C	N	.	.	.	.	.	.	.	.	.	.
NC_003143.1	1897065	T	C	intragenic_variant	gene-YPO_RS01285	n.1897065A>G		N	.	N	.	N	.	N	N	N	N	.	.	.	.	.	.	.	.	.	.	.	.	N	N	N	C	N	.	.	.	.	.	.	.	.	.	.
NC_003143.1	1904412	G	A	missense_variant	yapJ	c.1613G>A	p.Ser538Asn	N	.	N	.	N	N	N	A	A	A	N	N	.	N	N	N	N	N	N	N	.	N	N	A	N	N	N	N	N	.	N	N	N	N	N	N	N
NC_003143.1	1904412	G	A	intragenic_variant	gene-YPO_RS01285	n.1904412C>T		N	.	N	.	N	N	N	A	A	A	N	N	.	N	N	N	N	N	N	N	.	N	N	A	N	N	N	N	N	.	N	N	N	N	N	N	N
NC_003143.1	1904459	G	T	missense_variant	yapJ	c.1660G>T	p.Asp554Tyr	N	.	N	.	N	N	N	T	T	T	N	N	N	N	N	T	N	.	.	N	.	N	N	N	T	N	N	.	N	N	N	.	.	N	.	N	N
NC_003143.1	1904459	G	T	intragenic_variant	gene-YPO_RS01285	n.1904459C>A		N	.	N	.	N	N	N	T	T	T	N	N	N	N	N	T	N	.	.	N	.	N	N	N	T	N	N	.	N	N	N	.	.	N	.	N	N
NC_003143.1	1904467	G	T	missense_variant	yapJ	c.1668G>T	p.Lys556Asn	N	.	N	.	N	N	N	T	N	N	N	N	.	N	N	N	.	.	.	N	.	.	N	N	N	T	N	.	N	N	N	.	.	.	.	N	.
NC_003143.1	1904467	G	T	intragenic_variant	gene-YPO_RS01285	n.1904467C>A		N	.	N	.	N	N	N	T	N	N	N	N	.	N	N	N	.	.	.	N	.	.	N	N	N	T	N	.	N	N	N	.	.	.	.	N	.
NC_003143.1	1906336	C	T	synonymous_variant	yapJ	c.3537C>T	p.Ser1179Ser	T	N	N	N	N	N	N	N	N	N	.	N	.	N	.	N	.	N	.	.	.	N	T	T	T	N	N	N	.	N	.	.	.	.	.	.	.
NC_003143.1	1906336	C	T	intragenic_variant	gene-YPO_RS01285	n.1906336G>A		T	N	N	N	N	N	N	N	N	N	.	N	.	N	.	N	.	N	.	.	.	N	T	T	T	N	N	N	.	N	.	.	.	.	.	.	.
NC_003143.1	1906402	C	T	synonymous_variant	yapJ	c.3603C>T	p.Leu1201Leu	N	N	T	N	N	N	T	T	T	T	N	N	N	N	N	N	N	N	N	N	N	N	T	T	T	T	T	N	N	N	N	N	N	N	N	N	N
NC_003143.1	1906402	C	T	intragenic_variant	gene-YPO_RS01285	n.1906402G>A		N	N	T	N	N	N	T	T	T	T	N	N	N	N	N	N	N	N	N	N	N	N	T	T	T	T	T	N	N	N	N	N	N	N	N	N	N
NC_003143.1	1906405	T	C	synonymous_variant	yapJ	c.3606T>C	p.Asn1202Asn	N	N	C	N	N	N	C	C	C	C	N	N	N	N	N	N	N	N	N	N	N	N	C	C	C	C	C	N	N	N	N	N	N	N	N	N	N
NC_003143.1	1906405	T	C	intragenic_variant	gene-YPO_RS01285	n.1906405A>G		N	N	C	N	N	N	C	C	C	C	N	N	N	N	N	N	N	N	N	N	N	N	C	C	C	C	C	N	N	N	N	N	N	N	N	N	N
NC_003143.1	1908043	G	A	missense_variant	YPO_RS09345	c.910G>A	p.Ala304Thr	N	.	N	.	N	.	N	N	N	N	.	.	N	N	.	.	.	N	.	.	.	.	N	N	N	N	N	A	.	.	.	.	.	.	.	.	.
NC_003143.1	1908043	G	A	intragenic_variant	gene-YPO_RS01285	n.1908043C>T		N	.	N	.	N	.	N	N	N	N	.	.	N	N	.	.	.	N	.	.	.	.	N	N	N	N	N	A	.	.	.	.	.	.	.	.	.
NC_003143.1	1912187	A	G	synonymous_variant	YPO_RS09355	c.1167A>G	p.Ala389Ala	N	.	N	.	N	.	N	N	G	G	N	.	.	.	.	.	.	.	.	.	.	N	N	N	N	N	N	.	.	.	.	.	.	.	.	.	.
NC_003143.1	1912187	A	G	intragenic_variant	gene-YPO_RS01285	n.1912187T>C		N	.	N	.	N	.	N	N	G	G	N	.	.	.	.	.	.	.	.	.	.	N	N	N	N	N	N	.	.	.	.	.	.	.	.	.	.
NC_003143.1	1912196	A	G	synonymous_variant	YPO_RS09355	c.1176A>G	p.Gln392Gln	N	.	N	.	N	.	N	N	G	G	.	.	.	.	.	.	.	.	.	.	.	N	N	N	N	N	N	.	.	.	.	.	.	.	.	.	.
NC_003143.1	1912196	A	G	intragenic_variant	gene-YPO_RS01285	n.1912196T>C		N	.	N	.	N	.	N	N	G	G	.	.	.	.	.	.	.	.	.	.	.	N	N	N	N	N	N	.	.	.	.	.	.	.	.	.	.
NC_003143.1	1912217	T	G	synonymous_variant	YPO_RS09355	c.1197T>G	p.Val399Val	N	.	N	.	N	.	N	N	G	G	.	.	.	.	.	.	.	.	.	.	.	.	N	N	N	N	N	.	.	N	.	.	.	.	.	.	.
NC_003143.1	1912217	T	G	intragenic_variant	gene-YPO_RS01285	n.1912217A>C		N	.	N	.	N	.	N	N	G	G	.	.	.	.	.	.	.	.	.	.	.	.	N	N	N	N	N	.	.	N	.	.	.	.	.	.	.
NC_003143.1	1912367	G	C	synonymous_variant	YPO_RS09355	c.1347G>C	p.Val449Val	N	N	N	.	N	.	N	N	N	N	.	.	.	.	.	.	.	.	.	.	.	.	N	N	N	C	N	.	.	.	.	.	.	.	.	.	.
NC_003143.1	1912367	G	C	intragenic_variant	gene-YPO_RS01285	n.1912367C>G		N	N	N	.	N	.	N	N	N	N	.	.	.	.	.	.	.	.	.	.	.	.	N	N	N	C	N	.	.	.	.	.	.	.	.	.	.
NC_003143.1	1912369	C	A	missense_variant	YPO_RS09355	c.1349C>A	p.Thr450Asn	N	N	N	.	N	.	N	N	N	N	.	.	.	.	.	.	.	.	.	.	.	.	N	N	N	A	N	.	.	.	.	N	.	.	.	.	.
NC_003143.1	1912369	C	A	intragenic_variant	gene-YPO_RS01285	n.1912369G>T		N	N	N	.	N	.	N	N	N	N	.	.	.	.	.	.	.	.	.	.	.	.	N	N	N	A	N	.	.	.	.	N	.	.	.	.	.
NC_003143.1	1912398	G	A	missense_variant	YPO_RS09355	c.1378G>A	p.Ala460Thr	N	N	N	.	N	N	N	N	N	N	.	.	.	.	.	.	.	.	.	.	.	.	N	N	N	A	N	.	.	.	.	.	.	.	.	.	.
NC_003143.1	1912398	G	A	intragenic_variant	gene-YPO_RS01285	n.1912398C>T		N	N	N	.	N	N	N	N	N	N	.	.	.	.	.	.	.	.	.	.	.	.	N	N	N	A	N	.	.	.	.	.	.	.	.	.	.
NC_003143.1	1912399	C	A	missense_variant	YPO_RS09355	c.1379C>A	p.Ala460Asp	N	N	N	.	N	.	N	N	N	N	.	.	.	.	.	.	.	.	.	.	.	.	N	N	N	A	N	.	.	.	.	.	.	.	.	.	.
NC_003143.1	1912399	C	A	intragenic_variant	gene-YPO_RS01285	n.1912399G>T		N	N	N	.	N	.	N	N	N	N	.	.	.	.	.	.	.	.	.	.	.	.	N	N	N	A	N	.	.	.	.	.	.	.	.	.	.
NC_003143.1	1914032	C	G	non_coding_transcript_exon_variant	gene-YPO_RS01285	n.1155C>G		N	.	N	.	N	.	N	N	G	G	.	.	.	.	.	.	.	.	.	.	N	N	N	N	N	N	N	.	.	N	.	.	.	.	.	.	.
NC_003143.1	1914053	T	C	non_coding_transcript_exon_variant	gene-YPO_RS01285	n.1176T>C		N	.	N	.	N	.	N	N	C	C	.	.	.	.	.	.	.	N	.	.	N	.	N	N	N	N	N	.	.	N	.	.	.	.	.	.	.
NC_003143.1	1914074	T	A	non_coding_transcript_exon_variant	gene-YPO_RS01285	n.1197T>A		N	.	N	.	N	.	N	N	A	A	.	.	.	.	.	.	.	.	.	.	.	.	N	N	N	N	N	.	.	.	.	.	.	.	.	.	.
NC_003143.1	1914093	T	C	non_coding_transcript_exon_variant	gene-YPO_RS01285	n.1216T>C		N	C	N	C	N	C	N	N	N	N	C	C	C	C	C	C	C	C	C	C	C	C	N	N	N	N	N	C	C	C	C	C	C	C	C	C	C
NC_003143.1	1917925	C	T	intragenic_variant	gene-YPO_RS01285	n.1917925G>A		N	N	N	.	N	.	N	N	N	N	N	.	.	.	.	N	N	N	T	N	N	N	N	N	N	N	N	.	.	N	N	N	N	N	N	N	N
NC_003143.1	1917926	T	A	intragenic_variant	gene-YPO_RS01285	n.1917926A>T		N	N	N	.	N	.	N	N	N	N	N	.	.	.	.	N	N	N	A	N	N	N	N	N	N	N	N	.	.	N	N	N	N	N	N	N	N
NC_003143.1	1928862	C	T	intragenic_variant	gene-YPO_RS01285	n.1928862G>A		N	.	N	.	N	.	N	N	N	N	.	.	.	.	.	.	.	.	.	.	N	.	N	N	T	N	N	.	.	.	.	.	.	.	.	.	.
NC_003143.1	1928863	C	T	intragenic_variant	gene-YPO_RS01285	n.1928863G>A		N	N	N	.	N	.	N	N	N	N	.	.	.	.	.	.	.	.	.	.	N	.	N	N	T	N	N	.	.	.	.	.	.	.	.	.	.
NC_003143.1	1928866	C	G	intragenic_variant	gene-YPO_RS01285	n.1928866G>C		N	N	N	.	N	.	N	N	N	N	.	.	.	.	.	.	.	.	.	.	N	N	N	G	N	N	N	.	.	.	.	N	.	.	.	N	.
NC_003143.1	1928871	A	C	intragenic_variant	gene-YPO_RS01285	n.1928871T>G		.	.	N	.	N	.	N	N	N	N	.	.	.	.	.	.	.	.	.	.	N	.	N	N	N	C	C	.	.	.	.	.	.	N	.	.	.
NC_003143.1	1932456	G	A	synonymous_variant	YPO_RS09450	c.627C>T	p.Cys209Cys	.	N	A	.	N	.	.	.	.	.	.	N	N	N	.	N	.	.	.	.	N	.	.	N	.	.	.	.	.	.	.	.	.	N	.	.	.
NC_003143.1	1932456	G	A	intragenic_variant	gene-YPO_RS01285	n.1932456C>T		.	N	A	.	N	.	.	.	.	.	.	N	N	N	.	N	.	.	.	.	N	.	.	N	.	.	.	.	.	.	.	.	.	N	.	.	.
NC_003143.1	1932514	C	G	missense_variant	YPO_RS09450	c.569G>C	p.Arg190Pro	.	N	N	.	N	.	.	.	.	.	.	.	.	.	.	N	.	.	.	.	.	.	N	.	.	.	.	.	G	.	.	.	.	N	.	.	.
NC_003143.1	1932514	C	G	intragenic_variant	gene-YPO_RS01285	n.1932514G>C		.	N	N	.	N	.	.	.	.	.	.	.	.	.	.	N	.	.	.	.	.	.	N	.	.	.	.	.	G	.	.	.	.	N	.	.	.
NC_003143.1	1935112	C	A	missense_variant	YPO_RS09455	c.624G>T	p.Gln208His	A	.	A	.	N	.	A	A	A	A	.	.	.	.	.	.	.	N	.	.	.	.	A	A	A	A	A	.	.	.	.	.	.	.	.	.	.
NC_003143.1	1935112	C	A	intragenic_variant	gene-YPO_RS01285	n.1935112G>T		A	.	A	.	N	.	A	A	A	A	.	.	.	.	.	.	.	N	.	.	.	.	A	A	A	A	A	.	.	.	.	.	.	.	.	.	.
NC_003143.1	1935905	G	A	intragenic_variant	gene-YPO_RS01285	n.1935905C>T		N	.	N	.	N	.	.	.	.	.	N	N	.	.	.	N	.	N	.	.	N	.	.	.	.	.	N	.	.	.	N	N	N	N	N	N	A
NC_003143.1	1935912	A	G	intragenic_variant	gene-YPO_RS01285	n.1935912T>C		N	.	N	.	N	.	.	.	.	.	N	N	.	.	.	N	.	N	.	.	N	.	.	.	.	.	N	.	.	.	N	N	N	N	N	N	G
NC_003143.1	1939828	T	G	synonymous_variant	YPO_RS09480	c.1677A>C	p.Ala559Ala	G	G	G	G	N	G	G	G	G	G	G	G	G	G	G	G	G	G	G	G	G	G	G	G	G	G	G	G	G	G	G	G	G	G	G	G	G
NC_003143.1	1939828	T	G	intragenic_variant	gene-YPO_RS01285	n.1939828A>C		G	G	G	G	N	G	G	G	G	G	G	G	G	G	G	G	G	G	G	G	G	G	G	G	G	G	G	G	G	G	G	G	G	G	G	G	G
NC_003143.1	1939841	A	G	missense_variant	YPO_RS09480	c.1664T>C	p.Leu555Pro	G	G	G	G	N	G	G	G	G	G	G	G	G	G	G	G	G	G	G	G	G	G	G	G	G	G	G	G	G	G	G	G	G	G	G	G	G
NC_003143.1	1939841	A	G	intragenic_variant	gene-YPO_RS01285	n.1939841T>C		G	G	G	G	N	G	G	G	G	G	G	G	G	G	G	G	G	G	G	G	G	G	G	G	G	G	G	G	G	G	G	G	G	G	G	G	G
NC_003143.1	1944545	G	A	missense_variant	prc	c.268G>A	p.Ala90Thr	.	A	N	.	N	.	.	.	.	.	.	.	.	.	.	.	.	.	.	.	.	.	.	.	.	.	.	.	.	.	.	.	.	.	.	.	.
NC_003143.1	1944545	G	A	intragenic_variant	gene-YPO_RS01285	n.1944545C>T		.	A	N	.	N	.	.	.	.	.	.	.	.	.	.	.	.	.	.	.	.	.	.	.	.	.	.	.	.	.	.	.	.	.	.	.	.
NC_003143.1	1949910	C	T	intragenic_variant	gene-YPO_RS01285	n.1949910G>A		T	N	.	.	N	.	N	N	N	N	.	.	.	.	.	.	N	N	.	N	N	.	.	.	.	N	.	.	.	.	N	N	N	N	N	N	N
NC_003143.1	1952848	G	A	synonymous_variant	YPO_RS09525	c.321G>A	p.Arg107Arg	A	A	A	A	N	.	A	A	A	A	A	.	.	.	.	A	.	A	.	A	.	A	A	A	A	A	A	.	.	A	A	A	A	A	A	A	A
NC_003143.1	1952848	G	A	intragenic_variant	gene-YPO_RS01285	n.1952848C>T		A	A	A	A	N	.	A	A	A	A	A	.	.	.	.	A	.	A	.	A	.	A	A	A	A	A	A	.	.	A	A	A	A	A	A	A	A
NC_003143.1	1956130	T	C	intragenic_variant	gene-YPO_RS01285	n.1956130A>G		.	N	.	.	N	.	.	.	.	.	.	.	.	.	.	.	.	N	.	.	N	.	.	.	.	.	.	.	C	.	.	N	N	N	.	.	.
NC_003143.1	1956162	T	C	intragenic_variant	gene-YPO_RS01285	n.1956162A>G		.	N	.	.	N	C	.	.	.	.	.	.	.	.	.	.	.	N	.	.	N	.	.	.	.	.	.	.	.	.	N	N	N	N	.	.	.
NC_003143.1	1961597	C	T	synonymous_variant	YPO_RS09560	c.381G>A	p.Leu127Leu	.	T	N	.	N	.	.	.	.	.	.	.	.	.	.	N	.	N	.	.	N	.	.	N	.	N	.	N	.	N	.	.	.	.	.	.	.
NC_003143.1	1961597	C	T	intragenic_variant	gene-YPO_RS01285	n.1961597G>A		.	T	N	.	N	.	.	.	.	.	.	.	.	.	.	N	.	N	.	.	N	.	.	N	.	N	.	N	.	N	.	.	.	.	.	.	.
NC_003143.1	1974682	T	C	non_coding_transcript_exon_variant	gene-YPO_RS01285	n.816T>C		.	.	.	.	N	.	.	.	.	.	.	.	.	.	.	.	.	.	.	.	.	.	.	.	.	.	.	.	C	.	.	.	.	.	.	.	.
NC_003143.1	1974685	A	T	non_coding_transcript_exon_variant	gene-YPO_RS01285	n.819A>T		.	.	.	.	N	.	.	.	.	.	.	.	.	.	.	.	.	.	.	.	.	.	.	.	.	.	.	.	T	.	.	.	.	.	.	.	.
NC_003143.1	1982740	A	C	missense_variant	YPO_RS09665	c.182T>G	p.Leu61Arg	.	N	.	.	N	C	.	.	.	.	.	.	.	.	.	N	.	.	.	.	.	.	.	.	.	.	.	.	C	.	.	.	.	.	.	.	.
NC_003143.1	1982740	A	C	intragenic_variant	gene-YPO_RS01285	n.1982740T>G		.	N	.	.	N	C	.	.	.	.	.	.	.	.	.	N	.	.	.	.	.	.	.	.	.	.	.	.	C	.	.	.	.	.	.	.	.
NC_003143.1	1990740	T	C	intragenic_variant	gene-YPO_RS01285	n.1990740A>G		C	.	N	.	N	.	C	C	C	C	.	.	.	.	.	N	.	N	.	.	.	.	N	N	C	C	C	.	.	.	.	.	.	.	.	.	.
NC_003143.1	1992560	T	G	intragenic_variant	gene-YPO_RS01285	n.1992560A>C		N	N	N	G	N	N	N	G	N	N	N	N	N	N	N	N	G	N	N	N	N	N	N	N	N	N	N	N	N	N	N	N	N	N	N	N	N
NC_003143.1	1992567	A	C	intragenic_variant	gene-YPO_RS01285	n.1992567T>G		N	N	N	C	N	N	N	N	N	N	N	N	N	N	N	N	N	N	N	N	N	N	N	N	N	N	N	N	N	N	N	N	N	N	N	N	N
NC_003143.1	1994508	T	C	missense_variant	YPO_RS09745	c.2033A>G	p.Asn678Ser	.	N	N	N	N	N	N	N	N	N	N	N	N	N	N	N	N	N	N	N	N	N	.	N	.	N	.	N	C	N	N	N	N	N	N	N	N
NC_003143.1	1994508	T	C	intragenic_variant	gene-YPO_RS01285	n.1994508A>G		.	N	N	N	N	N	N	N	N	N	N	N	N	N	N	N	N	N	N	N	N	N	.	N	.	N	.	N	C	N	N	N	N	N	N	N	N
NC_003143.1	1994509	T	A	missense_variant	YPO_RS09745	c.2032A>T	p.Asn678Tyr	.	N	N	N	N	N	N	N	N	N	N	N	N	N	N	N	A	N	N	N	N	N	.	N	.	N	N	N	A	N	N	N	N	N	N	A	A
NC_003143.1	1994509	T	A	intragenic_variant	gene-YPO_RS01285	n.1994509A>T		.	N	N	N	N	N	N	N	N	N	N	N	N	N	N	N	A	N	N	N	N	N	.	N	.	N	N	N	A	N	N	N	N	N	N	A	A
NC_003143.1	1994511	A	G	missense_variant	YPO_RS09745	c.2030T>C	p.Val677Ala	.	N	N	N	N	N	N	G	G	G	G	N	N	G	G	N	G	N	G	G	N	N	.	N	.	N	N	N	G	N	G	G	N	N	N	G	G
NC_003143.1	1994511	A	G	intragenic_variant	gene-YPO_RS01285	n.1994511T>C		.	N	N	N	N	N	N	G	G	G	G	N	N	G	G	N	G	N	G	G	N	N	.	N	.	N	N	N	G	N	G	G	N	N	N	G	G
NC_003143.1	1994520	G	C	missense_variant	YPO_RS09745	c.2021C>G	p.Ala674Gly	.	N	.	.	N	.	.	.	.	.	.	N	.	.	.	N	.	.	N	.	.	N	N	C	N	N	N	N	.	.	.	.	.	N	.	.	.
NC_003143.1	1994520	G	C	intragenic_variant	gene-YPO_RS01285	n.1994520C>G		.	N	.	.	N	.	.	.	.	.	.	N	.	.	.	N	.	.	N	.	.	N	N	C	N	N	N	N	.	.	.	.	.	N	.	.	.
NC_003143.1	2010427	G	T	stop_gained	hpaD	c.652G>T	p.Glu218*	.	.	.	.	N	.	.	.	.	.	T	.	.	.	.	.	.	.	.	.	.	.	.	.	.	.	.	.	.	.	.	.	.	.	.	.	.
NC_003143.1	2010427	G	T	intragenic_variant	gene-YPO_RS01285	n.2010427C>A		.	.	.	.	N	.	.	.	.	.	T	.	.	.	.	.	.	.	.	.	.	.	.	.	.	.	.	.	.	.	.	.	.	.	.	.	.
NC_003143.1	2012524	T	G	missense_variant	hpaI	c.661T>G	p.Leu221Val	.	.	N	.	N	G	.	.	.	.	.	.	.	.	.	.	.	.	.	.	.	.	.	.	.	.	.	.	G	.	.	.	.	.	.	.	.
NC_003143.1	2012524	T	G	intragenic_variant	gene-YPO_RS01285	n.2012524A>C		.	.	N	.	N	G	.	.	.	.	.	.	.	.	.	.	.	.	.	.	.	.	.	.	.	.	.	.	G	.	.	.	.	.	.	.	.
NC_003143.1	2022335	A	C	intragenic_variant	gene-YPO_RS01285	n.2022335T>G		C	C	C	C	N	C	C	C	C	C	C	C	C	C	C	C	C	C	C	C	C	C	C	C	C	C	C	C	C	C	C	C	C	C	C	C	C
NC_003143.1	2030589	G	T	intragenic_variant	gene-YPO_RS01285	n.2030589C>A		.	N	.	N	N	.	N	N	N	N	.	.	.	.	.	N	.	T	N	.	.	.	.	.	.	.	N	.	N	.	.	N	N	.	N	.	.
NC_003143.1	2030590	T	G	intragenic_variant	gene-YPO_RS01285	n.2030590A>C		.	.	.	N	N	N	N	N	N	N	.	.	.	.	.	N	.	G	N	.	.	.	.	.	.	.	N	.	.	.	.	N	N	.	N	.	.
NC_003143.1	2030596	A	T	intragenic_variant	gene-YPO_RS01285	n.2030596T>A		N	.	.	.	N	N	N	.	.	.	N	.	.	.	.	N	.	N	N	N	.	N	.	N	N	N	N	.	N	.	N	N	N	N	N	T	N
NC_003143.1	2030597	C	G	intragenic_variant	gene-YPO_RS01285	n.2030597G>C		N	N	.	N	N	.	N	.	.	.	N	.	N	.	.	N	.	N	N	N	.	N	.	.	.	N	.	.	.	.	N	N	N	N	N	G	N
NC_003143.1	2030599	G	T	intragenic_variant	gene-YPO_RS01285	n.2030599C>A		.	.	.	.	N	.	N	.	.	.	.	.	.	.	.	N	.	N	N	N	.	N	.	.	.	N	.	.	.	.	N	N	N	N	N	T	N
NC_003143.1	2035238	C	A	missense_variant	flhB	c.827C>A	p.Ala276Asp	.	N	N	N	N	.	N	.	N	N	.	.	.	N	.	N	.	.	.	.	.	.	N	A	N	N	.	.	.	.	.	.	.	.	.	.	.
NC_003143.1	2035238	C	A	intragenic_variant	gene-YPO_RS01285	n.2035238G>T		.	N	N	N	N	.	N	.	N	N	.	.	.	N	.	N	.	.	.	.	.	.	N	A	N	N	.	.	.	.	.	.	.	.	.	.	.
NC_003143.1	2045525	C	T	missense_variant	flgD	c.299C>T	p.Pro100Leu	.	.	N	.	N	.	.	.	.	.	.	.	.	T	.	.	.	.	.	.	.	.	.	.	.	.	.	.	.	.	.	.	.	.	.	.	.
NC_003143.1	2045525	C	T	intragenic_variant	gene-YPO_RS01285	n.2045525G>A		.	.	N	.	N	.	.	.	.	.	.	.	.	T	.	.	.	.	.	.	.	.	.	.	.	.	.	.	.	.	.	.	.	.	.	.	.
NC_003143.1	2048028	G	A	missense_variant	flgG	c.14G>A	p.Ser5Asn	.	A	.	.	N	.	.	.	.	.	.	.	.	.	.	.	.	.	.	.	.	.	.	.	.	.	.	.	.	.	.	.	.	.	.	.	.
NC_003143.1	2048028	G	A	intragenic_variant	gene-YPO_RS01285	n.2048028C>T		.	A	.	.	N	.	.	.	.	.	.	.	.	.	.	.	.	.	.	.	.	.	.	.	.	.	.	.	.	.	.	.	.	.	.	.	.
NC_003143.1	2053837	C	T	synonymous_variant	flgK	c.1344C>T	p.Gly448Gly	.	.	T	.	N	.	.	.	.	.	.	.	.	.	.	.	.	.	.	.	N	.	.	.	.	N	.	.	.	.	.	.	.	.	.	.	.
NC_003143.1	2053837	C	T	intragenic_variant	gene-YPO_RS01285	n.2053837G>A		.	.	T	.	N	.	.	.	.	.	.	.	.	.	.	.	.	.	.	.	N	.	.	.	.	N	.	.	.	.	.	.	.	.	.	.	.
NC_003143.1	2056196	G	A	stop_gained	YPO_RS10030	c.112C>T	p.Gln38*	.	A	.	.	N	.	.	.	.	.	.	.	.	.	.	.	.	.	.	.	.	.	.	.	.	.	.	.	.	.	.	.	.	.	.	.	.
NC_003143.1	2056196	G	A	intragenic_variant	gene-YPO_RS01285	n.2056196C>T		.	A	.	.	N	.	.	.	.	.	.	.	.	.	.	.	.	.	.	.	.	.	.	.	.	.	.	.	.	.	.	.	.	.	.	.	.
NC_003143.1	2058559	G	T	missense_variant	YPO_RS10035	c.2035G>T	p.Asp679Tyr	.	N	.	.	N	.	.	.	.	.	.	.	N	.	.	N	.	.	.	T	.	.	.	.	.	.	.	.	.	.	.	.	.	.	.	.	.
NC_003143.1	2058559	G	T	intragenic_variant	gene-YPO_RS01285	n.2058559C>A		.	N	.	.	N	.	.	.	.	.	.	.	N	.	.	N	.	.	.	T	.	.	.	.	.	.	.	.	.	.	.	.	.	.	.	.	.
NC_003143.1	2059117	G	A	missense_variant	YPO_RS10040	c.397G>A	p.Gly133Arg	N	.	A	.	N	.	.	.	.	.	.	.	.	N	.	.	.	.	.	.	.	.	.	.	.	.	.	.	.	.	.	.	.	.	.	.	.
NC_003143.1	2059117	G	A	intragenic_variant	gene-YPO_RS01285	n.2059117C>T		N	.	A	.	N	.	.	.	.	.	.	.	.	N	.	.	.	.	.	.	.	.	.	.	.	.	.	.	.	.	.	.	.	.	.	.	.
NC_003143.1	2064048	C	T	missense_variant	YPO_RS10060	c.494C>T	p.Thr165Met	.	.	.	.	N	.	.	.	.	.	T	.	.	.	.	.	.	T	.	.	.	.	.	.	.	.	.	.	.	.	T	T	T	T	T	T	T
NC_003143.1	2064048	C	T	intragenic_variant	gene-YPO_RS01285	n.2064048G>A		.	.	.	.	N	.	.	.	.	.	T	.	.	.	.	.	.	T	.	.	.	.	.	.	.	.	.	.	.	.	T	T	T	T	T	T	T
NC_003143.1	2067338	G	A	missense_variant	fliP	c.188C>T	p.Thr63Ile	A	N	N	.	N	.	A	A	A	A	.	.	.	.	.	.	.	.	.	.	.	.	A	A	A	A	A	.	.	.	.	.	.	.	.	.	.
NC_003143.1	2067338	G	A	intragenic_variant	gene-YPO_RS01285	n.2067338C>T		A	N	N	.	N	.	A	A	A	A	.	.	.	.	.	.	.	.	.	.	.	.	A	A	A	A	A	.	.	.	.	.	.	.	.	.	.
NC_003143.1	2069856	G	A	synonymous_variant	fliL	c.177C>T	p.Thr59Thr	.	N	A	.	N	.	.	.	.	.	.	.	.	.	.	.	.	.	.	.	.	.	.	.	.	.	.	.	.	.	.	.	.	.	.	.	.
NC_003143.1	2069856	G	A	intragenic_variant	gene-YPO_RS01285	n.2069856C>T		.	N	A	.	N	.	.	.	.	.	.	.	.	.	.	.	.	.	.	.	.	.	.	.	.	.	.	.	.	.	.	.	.	.	.	.	.
NC_003143.1	2071670	G	T	stop_gained	fliJ	c.425C>A	p.Ser142*	T	N	T	.	N	.	T	T	T	T	.	.	.	.	.	N	.	.	.	.	.	.	T	T	T	T	T	N	.	.	.	.	.	N	.	.	.
NC_003143.1	2071670	G	T	intragenic_variant	gene-YPO_RS01285	n.2071670C>A		T	N	T	.	N	.	T	T	T	T	.	.	.	.	.	N	.	.	.	.	.	.	T	T	T	T	T	N	.	.	.	.	.	N	.	.	.
NC_003143.1	2075612	C	G	missense_variant	fliF	c.1410G>C	p.Leu470Phe	.	.	.	.	N	.	.	.	.	.	.	.	.	.	.	N	.	.	.	.	.	.	N	.	.	.	.	.	G	.	.	.	.	.	.	.	.
NC_003143.1	2075612	C	G	intragenic_variant	gene-YPO_RS01285	n.2075612G>C		.	.	.	.	N	.	.	.	.	.	.	.	.	.	.	N	.	.	.	.	.	.	N	.	.	.	.	.	G	.	.	.	.	.	.	.	.
NC_003143.1	2075623	A	T	missense_variant	fliF	c.1399T>A	p.Phe467Ile	.	.	.	.	N	.	.	.	.	.	.	.	.	.	.	.	.	.	.	.	.	.	.	.	.	.	.	.	T	.	.	.	.	.	.	.	.
NC_003143.1	2075623	A	T	intragenic_variant	gene-YPO_RS01285	n.2075623T>A		.	.	.	.	N	.	.	.	.	.	.	.	.	.	.	.	.	.	.	.	.	.	.	.	.	.	.	.	T	.	.	.	.	.	.	.	.
NC_003143.1	2075624	G	C	missense_variant	fliF	c.1398C>G	p.Phe466Leu	.	.	.	.	N	.	.	.	.	.	.	.	.	.	.	.	.	N	.	.	.	.	.	.	.	.	.	.	C	.	.	.	.	.	.	.	.
NC_003143.1	2075624	G	C	intragenic_variant	gene-YPO_RS01285	n.2075624C>G		.	.	.	.	N	.	.	.	.	.	.	.	.	.	.	.	.	N	.	.	.	.	.	.	.	.	.	.	C	.	.	.	.	.	.	.	.
NC_003143.1	2075759	C	T	synonymous_variant	fliF	c.1263G>A	p.Gln421Gln	.	.	T	.	N	.	.	.	.	.	.	.	.	N	.	.	.	.	.	.	.	.	.	.	.	.	.	.	.	.	.	.	.	.	.	.	.
NC_003143.1	2075759	C	T	intragenic_variant	gene-YPO_RS01285	n.2075759G>A		.	.	T	.	N	.	.	.	.	.	.	.	.	N	.	.	.	.	.	.	.	.	.	.	.	.	.	.	.	.	.	.	.	.	.	.	.
NC_003143.1	2076353	C	T	synonymous_variant	fliF	c.669G>A	p.Thr223Thr	T	N	N	.	N	.	T	T	T	T	.	.	.	.	.	.	.	.	.	.	.	.	T	T	T	T	T	N	.	.	.	.	.	.	.	.	.
NC_003143.1	2076353	C	T	intragenic_variant	gene-YPO_RS01285	n.2076353G>A		T	N	N	.	N	.	T	T	T	T	.	.	.	.	.	.	.	.	.	.	.	.	T	T	T	T	T	N	.	.	.	.	.	.	.	.	.
NC_003143.1	2077729	C	T	intragenic_variant	gene-YPO_RS01285	n.2077729G>A		N	N	N	N	N	N	T	T	N	N	N	N	N	N	N	N	N	T	T	T	N	N	.	N	N	N	N	N	T	N	N	N	N	N	T	T	T
NC_003143.1	2077732	G	A	intragenic_variant	gene-YPO_RS01285	n.2077732C>T		N	N	N	N	N	N	A	A	N	N	N	N	N	N	N	N	N	A	A	A	A	N	.	N	N	N	N	N	A	N	N	N	N	N	A	A	A
NC_003143.1	2087194	T	A	synonymous_variant	YPO_RS10195	c.534T>A	p.Ser178Ser	.	N	N	.	N	.	.	.	.	.	.	.	.	.	.	A	.	.	.	.	.	.	.	.	.	.	.	.	.	.	.	.	.	.	.	.	.
NC_003143.1	2087194	T	A	intragenic_variant	gene-YPO_RS01285	n.2087194A>T		.	N	N	.	N	.	.	.	.	.	.	.	.	.	.	A	.	.	.	.	.	.	.	.	.	.	.	.	.	.	.	.	.	.	.	.	.
NC_003143.1	2092152	C	T	synonymous_variant	tcyL	c.378C>T	p.Gly126Gly	N	N	N	.	N	T	N	.	.	.	.	.	.	.	.	.	.	.	.	.	N	.	.	.	.	.	.	N	.	N	N	.	N	N	.	.	.
NC_003143.1	2092152	C	T	intragenic_variant	gene-YPO_RS01285	n.2092152G>A		N	N	N	.	N	T	N	.	.	.	.	.	.	.	.	.	.	.	.	.	N	.	.	.	.	.	.	N	.	N	N	.	N	N	.	.	.
NC_003143.1	2092549	C	T	missense_variant	yecC	c.110C>T	p.Pro37Leu	.	.	T	.	N	.	.	.	.	.	.	.	.	.	.	.	.	.	.	.	N	.	.	.	.	.	.	.	.	.	.	.	.	.	.	.	.
NC_003143.1	2092549	C	T	intragenic_variant	gene-YPO_RS01285	n.2092549G>A		.	.	T	.	N	.	.	.	.	.	.	.	.	.	.	.	.	.	.	.	N	.	.	.	.	.	.	.	.	.	.	.	.	.	.	.	.
NC_003143.1	2097520	G	T	synonymous_variant	putA	c.1116C>A	p.Ala372Ala	.	.	.	.	N	T	.	.	.	.	.	.	.	.	.	.	.	.	.	.	.	.	.	.	.	.	.	.	.	.	.	.	.	.	.	.	.
NC_003143.1	2097520	G	T	intragenic_variant	gene-YPO_RS01285	n.2097520C>A		.	.	.	.	N	T	.	.	.	.	.	.	.	.	.	.	.	.	.	.	.	.	.	.	.	.	.	.	.	.	.	.	.	.	.	.	.
NC_003143.1	2098628	T	C	missense_variant	putA	c.8A>G	p.Asn3Ser	C	C	C	C	N	C	C	C	C	C	C	C	C	C	C	C	C	C	C	C	C	C	C	C	C	C	C	C	C	C	C	C	C	C	C	C	C
NC_003143.1	2098628	T	C	intragenic_variant	gene-YPO_RS01285	n.2098628A>G		C	C	C	C	N	C	C	C	C	C	C	C	C	C	C	C	C	C	C	C	C	C	C	C	C	C	C	C	C	C	C	C	C	C	C	C	C
NC_003143.1	2102044	C	T	missense_variant	YPO_RS10260	c.143C>T	p.Thr48Met	.	.	T	.	N	.	.	.	.	.	.	.	.	.	.	N	.	.	.	.	.	.	.	.	.	.	.	.	.	.	.	.	.	.	.	.	.
NC_003143.1	2102044	C	T	intragenic_variant	gene-YPO_RS01285	n.2102044G>A		.	.	T	.	N	.	.	.	.	.	.	.	.	.	.	N	.	.	.	.	.	.	.	.	.	.	.	.	.	.	.	.	.	.	.	.	.
NC_003143.1	2105332	C	T	intragenic_variant	gene-YPO_RS01285	n.2105332G>A		.	N	N	.	N	.	.	.	.	.	.	.	.	.	.	N	.	.	N	.	.	.	T	T	T	N	T	.	.	.	.	.	N	.	.	.	.
NC_003143.1	2105376	A	G	intragenic_variant	gene-YPO_RS01285	n.2105376T>C		.	N	N	.	N	.	.	.	.	.	.	.	.	.	.	.	.	.	N	N	N	.	N	G	G	G	G	.	.	.	.	.	N	N	.	.	.
NC_003143.1	2108556	C	T	missense_variant	YPO_RS10285	c.50C>T	p.Ala17Val	N	.	N	.	T (6)	N	.	.	.	.	N	N	.	.	N	N	N	N	N	.	N	N	N	.	.	N	.	.	N	T	N	N	T	N	N	N	N
NC_003143.1	2108556	C	T	intragenic_variant	gene-YPO_RS01285	n.2108556G>A		N	.	N	.	T (6)	N	.	.	.	.	N	N	.	.	N	N	N	N	N	.	N	N	N	.	.	N	.	.	N	T	N	N	T	N	N	N	N
NC_003143.1	2108565	A	T	missense_variant	YPO_RS10285	c.59A>T	p.Asn20Ile	.	.	N	.	T (5)	N	.	.	.	.	N	N	.	.	N	N	N	N	N	.	.	.	.	.	.	.	.	N	.	N	N	N	T	N	N	N	N
NC_003143.1	2108565	A	T	intragenic_variant	gene-YPO_RS01285	n.2108565T>A		.	.	N	.	T (5)	N	.	.	.	.	N	N	.	.	N	N	N	N	N	.	.	.	.	.	.	.	.	N	.	N	N	N	T	N	N	N	N
NC_003143.1	2108570	G	T	missense_variant	YPO_RS10285	c.64G>T	p.Ala22Ser	.	.	N	.	N	N	.	.	.	.	N	.	.	.	N	.	.	.	N	.	N	N	.	.	.	N	.	.	N	N	N	N	N	T	.	.	N
NC_003143.1	2108570	G	T	intragenic_variant	gene-YPO_RS01285	n.2108570C>A		.	.	N	.	N	N	.	.	.	.	N	.	.	.	N	.	.	.	N	.	N	N	.	.	.	N	.	.	N	N	N	N	N	T	.	.	N
NC_003143.1	2115294	T	A	missense_variant	YPO_RS10335	c.52T>A	p.Trp18Arg	.	A	.	.	N	.	.	.	.	.	N	.	.	.	.	.	.	.	.	.	.	.	.	.	.	.	.	.	.	.	N	.	.	N	.	.	.
NC_003143.1	2115294	T	A	intragenic_variant	gene-YPO_RS01285	n.2115294A>T		.	A	.	.	N	.	.	.	.	.	N	.	.	.	.	.	.	.	.	.	.	.	.	.	.	.	.	.	.	.	N	.	.	N	.	.	.
NC_003143.1	2117516	G	A	intragenic_variant	gene-YPO_RS01285	n.2117516C>T		.	N	.	.	N	A	.	.	N	N	.	.	.	.	.	.	.	N	N	N	N	.	.	.	.	N	.	.	.	.	N	N	N	N	N	N	N
NC_003143.1	2121336	C	T	intragenic_variant	gene-YPO_RS01285	n.2121336G>A		.	T	N	.	N	.	.	N	.	.	.	.	.	.	.	N	.	.	.	.	N	.	.	.	.	.	.	.	.	.	.	.	.	N	.	.	.
NC_003143.1	2125410	C	T	non_coding_transcript_exon_variant	gene-YPO_RS01285	n.1044C>T		N	N	N	N	N	N	N	N	N	N	N	N	N	N	N	N	N	N	N	N	T	N	N	N	N	N	N	N	N	N	N	N	N	N	N	N	N
NC_003143.1	2125471	T	C	non_coding_transcript_exon_variant	gene-YPO_RS01285	n.1105T>C		N	N	C	N	N	N	N	N	N	N	N	N	N	N	N	N	N	N	N	N	N	N	N	N	N	N	N	N	N	N	N	N	N	N	N	N	N
NC_003143.1	2125487	T	C	non_coding_transcript_exon_variant	gene-YPO_RS01285	n.1121T>C		N	N	N	N	N	N	N	N	N	N	N	N	N	N	N	N	N	N	N	N	C	N	N	N	N	N	N	N	N	N	N	N	N	N	N	N	N
NC_003143.1	2127318	G	T	non_coding_transcript_exon_variant	gene-YPO_RS01285	n.23G>T		N	N	.	.	N	.	.	.	.	.	.	N	.	.	.	.	.	.	T	.	.	.	.	.	.	.	.	.	.	.	.	.	.	N	.	.	.
NC_003143.1	2130270	G	A	stop_gained	YPO_RS10435	c.839G>A	p.Trp280*	A	.	N	.	N	.	.	.	.	.	.	.	.	.	.	.	.	.	.	.	.	.	.	.	.	.	.	.	.	.	.	.	.	.	.	.	.
NC_003143.1	2130270	G	A	intragenic_variant	gene-YPO_RS01285	n.2130270C>T		A	.	N	.	N	.	.	.	.	.	.	.	.	.	.	.	.	.	.	.	.	.	.	.	.	.	.	.	.	.	.	.	.	.	.	.	.
NC_003143.1	2133248	C	T	synonymous_variant	YPO_RS10450	c.586C>T	p.Leu196Leu	T	.	.	.	N	.	.	.	.	.	.	.	.	.	.	.	.	.	.	.	.	.	.	.	.	.	.	.	.	.	.	.	.	.	.	.	.
NC_003143.1	2133248	C	T	intragenic_variant	gene-YPO_RS01285	n.2133248G>A		T	.	.	.	N	.	.	.	.	.	.	.	.	.	.	.	.	.	.	.	.	.	.	.	.	.	.	.	.	.	.	.	.	.	.	.	.
NC_003143.1	2135165	T	A	intragenic_variant	gene-YPO_RS01285	n.2135165A>T		.	.	.	.	N	.	.	.	.	.	.	.	.	.	.	N	.	.	.	.	.	.	.	.	.	.	.	.	.	A	.	.	.	.	.	.	.
NC_003143.1	2138411	C	T	missense_variant	YPO_RS10495	c.116G>A	p.Gly39Asp	.	T	.	.	N	.	.	.	.	.	.	.	.	.	.	.	.	.	.	.	.	.	.	.	.	.	.	.	.	.	.	.	.	.	.	.	.
NC_003143.1	2138411	C	T	intragenic_variant	gene-YPO_RS01285	n.2138411G>A		.	T	.	.	N	.	.	.	.	.	.	.	.	.	.	.	.	.	.	.	.	.	.	.	.	.	.	.	.	.	.	.	.	.	.	.	.
NC_003143.1	2139794	A	T	non_coding_transcript_exon_variant	gene-YPO_RS01285	n.174T>A		.	N	N	.	N	.	.	.	.	.	.	.	.	.	.	.	.	T	N	.	N	.	.	.	.	.	.	.	.	.	.	.	N	N	.	.	.
NC_003143.1	2140087	G	A	intragenic_variant	gene-YPO_RS01285	n.2140087C>T		.	N	.	.	N	.	.	.	N	N	.	.	.	.	.	N	.	A	.	.	N	.	.	.	.	.	N	.	.	.	.	.	N	N	.	.	.
NC_003143.1	2141322	T	C	missense_variant	fyuA	c.1540A>G	p.Arg514Gly	.	.	.	.	N	C	.	.	N	N	.	.	N	.	.	.	.	N	.	.	N	.	.	.	.	.	.	.	C	.	.	.	.	.	.	.	.
NC_003143.1	2141322	T	C	intragenic_variant	gene-YPO_RS01285	n.2141322A>G		.	.	.	.	N	C	.	.	N	N	.	.	N	.	.	.	.	N	.	.	N	.	.	.	.	.	.	.	C	.	.	.	.	.	.	.	.
NC_003143.1	2141910	C	A	missense_variant	fyuA	c.952G>T	p.Val318Phe	.	.	.	.	N	A	.	.	.	.	.	.	.	.	.	.	.	.	.	.	.	.	.	.	.	.	.	.	.	.	.	.	.	.	.	.	.
NC_003143.1	2141910	C	A	intragenic_variant	gene-YPO_RS01285	n.2141910G>T		.	.	.	.	N	A	.	.	.	.	.	.	.	.	.	.	.	.	.	.	.	.	.	.	.	.	.	.	.	.	.	.	.	.	.	.	.
NC_003143.1	2142118	G	A	synonymous_variant	fyuA	c.744C>T	p.Arg248Arg	N	N	.	.	N	.	.	.	.	.	.	.	.	.	.	.	.	.	.	.	.	.	.	.	.	.	.	A	.	.	.	.	.	.	.	.	.
NC_003143.1	2142118	G	A	intragenic_variant	gene-YPO_RS01285	n.2142118C>T		N	N	.	.	N	.	.	.	.	.	.	.	.	.	.	.	.	.	.	.	.	.	.	.	.	.	.	A	.	.	.	.	.	.	.	.	.
NC_003143.1	2142180	G	A	missense_variant	fyuA	c.682C>T	p.Arg228Cys	.	N	A	.	N	.	.	.	.	.	.	.	.	N	.	N	.	.	.	.	.	.	N	.	.	.	.	N	.	N	.	.	.	.	.	.	.
NC_003143.1	2142180	G	A	intragenic_variant	gene-YPO_RS01285	n.2142180C>T		.	N	A	.	N	.	.	.	.	.	.	.	.	N	.	N	.	.	.	.	.	.	N	.	.	.	.	N	.	N	.	.	.	.	.	.	.
NC_003143.1	2142949	C	T	intragenic_variant	gene-YPO_RS01285	n.2142949G>A		.	N	T	.	N	.	N	.	.	.	.	N	N	.	.	.	.	.	.	.	.	.	.	.	.	.	.	.	.	.	.	.	.	N	N	.	.
NC_003143.1	2143034	C	T	synonymous_variant	ybtE	c.1536G>A	p.Leu512Leu	.	N	T	.	N	.	N	.	.	.	.	.	.	.	.	N	.	.	.	.	.	.	.	.	.	.	.	.	.	.	.	.	.	.	.	.	.
NC_003143.1	2143034	C	T	intragenic_variant	gene-YPO_RS01285	n.2143034G>A		.	N	T	.	N	.	N	.	.	.	.	.	.	.	.	N	.	.	.	.	.	.	.	.	.	.	.	.	.	.	.	.	.	.	.	.	.
NC_003143.1	2145382	C	T	synonymous_variant	ybtU	c.1092G>A	p.Glu364Glu	.	.	N	.	N	.	.	.	.	.	.	.	.	.	.	N	.	.	.	.	.	.	.	.	.	.	.	T	.	.	.	.	.	.	.	.	.
NC_003143.1	2145382	C	T	intragenic_variant	gene-YPO_RS01285	n.2145382G>A		.	.	N	.	N	.	.	.	.	.	.	.	.	.	.	N	.	.	.	.	.	.	.	.	.	.	.	T	.	.	.	.	.	.	.	.	.
NC_003143.1	2147667	C	T	synonymous_variant	irp1	c.8295G>A	p.Val2765Val	.	.	N	.	N	.	.	.	N	N	.	.	.	N	.	N	.	T	.	.	.	.	.	.	.	.	.	N	.	N	N	.	.	N	N	.	N
NC_003143.1	2147667	C	T	intragenic_variant	gene-YPO_RS01285	n.2147667G>A		.	.	N	.	N	.	.	.	N	N	.	.	.	N	.	N	.	T	.	.	.	.	.	.	.	.	.	N	.	N	N	.	.	N	N	.	N
NC_003143.1	2148905	C	T	missense_variant	irp1	c.7057G>A	p.Gly2353Arg	N	.	.	.	N	.	.	.	.	.	.	.	.	.	.	N	.	T	N	.	.	.	.	.	N	.	.	N	.	N	.	N	.	N	.	.	.
NC_003143.1	2148905	C	T	intragenic_variant	gene-YPO_RS01285	n.2148905G>A		N	.	.	.	N	.	.	.	.	.	.	.	.	.	.	N	.	T	N	.	.	.	.	.	N	.	.	N	.	N	.	N	.	N	.	.	.
NC_003143.1	2151145	C	A	missense_variant	irp1	c.4817G>T	p.Arg1606Leu	.	.	.	.	N	.	.	.	.	.	.	.	.	.	.	N	.	.	N	.	.	.	A	.	.	.	.	N	.	N	.	.	.	.	.	.	.
NC_003143.1	2151145	C	A	intragenic_variant	gene-YPO_RS01285	n.2151145G>T		.	.	.	.	N	.	.	.	.	.	.	.	.	.	.	N	.	.	N	.	.	.	A	.	.	.	.	N	.	N	.	.	.	.	.	.	.
NC_003143.1	2151347	C	A	missense_variant	irp1	c.4615G>T	p.Ala1539Ser	.	.	.	.	N	.	.	.	N	N	.	.	.	.	.	N	.	A	.	.	.	.	.	.	.	.	.	N	.	N	N	.	N	N	.	.	N
NC_003143.1	2151347	C	A	intragenic_variant	gene-YPO_RS01285	n.2151347G>T		.	.	.	.	N	.	.	.	N	N	.	.	.	.	.	N	.	A	.	.	.	.	.	.	.	.	.	N	.	N	N	.	N	N	.	.	N
NC_003143.1	2151357	G	A	synonymous_variant	irp1	c.4605C>T	p.Leu1535Leu	.	.	N	.	N	.	.	.	N	N	.	.	.	.	.	.	.	A	.	.	.	.	.	.	N	.	.	N	.	N	N	.	N	N	.	.	.
NC_003143.1	2151357	G	A	intragenic_variant	gene-YPO_RS01285	n.2151357C>T		.	.	N	.	N	.	.	.	N	N	.	.	.	.	.	.	.	A	.	.	.	.	.	.	N	.	.	N	.	N	N	.	N	N	.	.	.
NC_003143.1	2152218	C	T	stop_gained	irp1	c.3744G>A	p.Trp1248*	.	N	N	.	N	.	.	.	.	.	.	N	.	T	.	N	.	.	.	.	.	.	.	.	N	.	.	N	.	N	.	.	.	.	.	.	.
NC_003143.1	2152218	C	T	intragenic_variant	gene-YPO_RS01285	n.2152218G>A		.	N	N	.	N	.	.	.	.	.	.	N	.	T	.	N	.	.	.	.	.	.	.	.	N	.	.	N	.	N	.	.	.	.	.	.	.
NC_003143.1	2155572	G	A	synonymous_variant	irp1	c.390C>T	p.Ala130Ala	.	.	.	.	N	.	.	.	.	.	.	N	.	A	.	N	.	.	.	.	.	.	N	.	.	.	.	N	.	N	.	.	.	.	.	.	.
NC_003143.1	2155572	G	A	intragenic_variant	gene-YPO_RS01285	n.2155572C>T		.	.	.	.	N	.	.	.	.	.	.	N	.	A	.	N	.	.	.	.	.	.	N	.	.	.	.	N	.	N	.	.	.	.	.	.	.
NC_003143.1	2155617	T	C	synonymous_variant	irp1	c.345A>G	p.Leu115Leu	.	N	.	.	N	.	N	N	N	N	.	.	.	.	.	N	.	C	.	.	.	.	.	.	.	.	.	.	.	N	N	.	.	N	.	.	.
NC_003143.1	2155617	T	C	intragenic_variant	gene-YPO_RS01285	n.2155617A>G		.	N	.	.	N	.	N	N	N	N	.	.	.	.	.	N	.	C	.	.	.	.	.	.	.	.	.	.	.	N	N	.	.	N	.	.	.
NC_003143.1	2157036	C	T	synonymous_variant	irp2	c.5121G>A	p.Ala1707Ala	.	N	.	.	N	.	.	.	N	N	.	.	.	N	.	N	.	T	.	.	.	.	.	N	.	.	.	N	.	N	.	.	.	N	.	.	.
NC_003143.1	2157036	C	T	intragenic_variant	gene-YPO_RS01285	n.2157036G>A		.	N	.	.	N	.	.	.	N	N	.	.	.	N	.	N	.	T	.	.	.	.	.	N	.	.	.	N	.	N	.	.	.	N	.	.	.
NC_003143.1	2157639	A	C	synonymous_variant	irp2	c.4518T>G	p.Leu1506Leu	.	.	.	.	N	.	.	.	N	N	.	.	.	.	.	N	.	C	.	.	.	N	.	.	.	.	.	.	.	N	.	.	N	N	.	.	.
NC_003143.1	2157639	A	C	intragenic_variant	gene-YPO_RS01285	n.2157639T>G		.	.	.	.	N	.	.	.	N	N	.	.	.	.	.	N	.	C	.	.	.	N	.	.	.	.	.	.	.	N	.	.	N	N	.	.	.
NC_003143.1	2159481	C	T	synonymous_variant	irp2	c.2676G>A	p.Val892Val	.	.	N	.	N	T	.	.	.	.	.	.	.	.	.	.	.	.	.	.	.	.	.	.	.	.	.	.	.	.	.	.	.	.	.	.	.
NC_003143.1	2159481	C	T	intragenic_variant	gene-YPO_RS01285	n.2159481G>A		.	.	N	.	N	T	.	.	.	.	.	.	.	.	.	.	.	.	.	.	.	.	.	.	.	.	.	.	.	.	.	.	.	.	.	.	.
NC_003143.1	2164805	G	A	missense_variant	ybtP	c.1243G>A	p.Ala415Thr	A	A	N	A	N	A	A	A	A	A	A	A	A	A	A	A	A	A	A	A	N	A	A	A	A	A	A	A	A	N	A	A	A	N	A	A	A
NC_003143.1	2164805	G	A	intragenic_variant	gene-YPO_RS01285	n.2164805C>T		A	A	N	A	N	A	A	A	A	A	A	A	A	A	A	A	A	A	A	A	N	A	A	A	A	A	A	A	A	N	A	A	A	N	A	A	A
NC_003143.1	2164822	A	T	synonymous_variant	ybtP	c.1260A>T	p.Val420Val	.	.	N	.	N	.	.	.	N	N	.	.	.	.	.	N	.	T	.	.	.	.	.	.	.	N	.	.	.	N	.	.	.	N	.	.	N
NC_003143.1	2164822	A	T	intragenic_variant	gene-YPO_RS01285	n.2164822T>A		.	.	N	.	N	.	.	.	N	N	.	.	.	.	.	N	.	T	.	.	.	.	.	.	.	N	.	.	.	N	.	.	.	N	.	.	N
NC_003143.1	2166793	C	T	missense_variant	ybtQ	c.1532C>T	p.Ala511Val	N	N	N	.	N	.	.	.	.	.	.	.	.	.	.	.	.	T	.	.	.	.	.	.	.	.	.	.	.	.	.	.	.	.	.	.	.
NC_003143.1	2166793	C	T	intragenic_variant	gene-YPO_RS01285	n.2166793G>A		N	N	N	.	N	.	.	.	.	.	.	.	.	.	.	.	.	T	.	.	.	.	.	.	.	.	.	.	.	.	.	.	.	.	.	.	.
NC_003143.1	2180722	C	T	missense_variant	YPO_RS10610	c.1193G>A	p.Ser398Asn	.	T	.	.	N	.	.	.	.	.	.	.	.	.	.	.	.	.	.	.	.	.	.	.	.	.	.	.	.	.	.	.	.	.	.	.	.
NC_003143.1	2180722	C	T	intragenic_variant	gene-YPO_RS01285	n.2180722G>A		.	T	.	.	N	.	.	.	.	.	.	.	.	.	.	.	.	.	.	.	.	.	.	.	.	.	.	.	.	.	.	.	.	.	.	.	.
NC_003143.1	2185466	C	T	missense_variant	YPO_RS10630	c.784G>A	p.Asp262Asn	N	.	T	.	N	.	.	.	.	.	.	.	.	.	.	.	.	.	.	.	.	.	.	.	.	.	.	N	.	.	.	.	.	.	.	.	.
NC_003143.1	2185466	C	T	intragenic_variant	gene-YPO_RS01285	n.2185466G>A		N	.	T	.	N	.	.	.	.	.	.	.	.	.	.	.	.	.	.	.	.	.	.	.	.	.	.	N	.	.	.	.	.	.	.	.	.
NC_003143.1	2186967	G	A	synonymous_variant	YPO_RS10635	c.624G>A	p.Val208Val	.	N	A	N	N	.	N	N	N	N	.	.	.	.	.	.	.	.	.	.	.	.	.	N	N	.	.	.	.	.	.	.	.	.	.	.	.
NC_003143.1	2186967	G	A	intragenic_variant	gene-YPO_RS01285	n.2186967C>T		.	N	A	N	N	.	N	N	N	N	.	.	.	.	.	.	.	.	.	.	.	.	.	N	N	.	.	.	.	.	.	.	.	.	.	.	.
NC_003143.1	2187665	G	A	missense_variant	YPO_RS10640	c.106C>T	p.His36Tyr	A	.	N	.	N	.	.	.	.	.	.	.	.	N	.	.	.	N	.	.	N	.	.	.	.	N	.	.	.	.	.	.	.	.	.	.	.
NC_003143.1	2187665	G	A	intragenic_variant	gene-YPO_RS01285	n.2187665C>T		A	.	N	.	N	.	.	.	.	.	.	.	.	N	.	.	.	N	.	.	N	.	.	.	.	N	.	.	.	.	.	.	.	.	.	.	.
NC_003143.1	2188454	G	A	intragenic_variant	gene-YPO_RS01285	n.2188454C>T		.	N	.	.	N	.	.	.	.	.	.	.	.	.	.	.	.	.	.	.	.	.	.	.	.	.	.	.	.	A	.	.	.	.	.	.	.
NC_003143.1	2198700	C	T	missense_variant	glsA	c.44C>T	p.Ser15Leu	.	T	N	.	N	.	.	.	.	.	.	.	.	.	.	.	.	.	.	.	.	.	.	.	.	.	.	.	.	.	.	.	.	N	.	.	.
NC_003143.1	2198700	C	T	intragenic_variant	gene-YPO_RS01285	n.2198700G>A		.	T	N	.	N	.	.	.	.	.	.	.	.	.	.	.	.	.	.	.	.	.	.	.	.	.	.	.	.	.	.	.	.	N	.	.	.
NC_003143.1	2204464	G	A	missense_variant	YPO_RS10705	c.346G>A	p.Asp116Asn	.	N	A	.	N	.	.	.	.	.	.	.	.	.	.	.	.	.	.	.	.	.	.	.	.	.	.	.	.	.	.	.	.	.	.	.	.
NC_003143.1	2204464	G	A	intragenic_variant	gene-YPO_RS01285	n.2204464C>T		.	N	A	.	N	.	.	.	.	.	.	.	.	.	.	.	.	.	.	.	.	.	.	.	.	.	.	.	.	.	.	.	.	.	.	.	.
NC_003143.1	2205085	T	G	missense_variant	YPO_RS10710	c.139T>G	p.Trp47Gly	G	.	.	.	N	.	.	.	.	.	.	.	.	.	.	.	.	.	.	.	N	.	.	.	.	.	.	.	.	.	.	.	.	.	.	.	.
NC_003143.1	2205085	T	G	intragenic_variant	gene-YPO_RS01285	n.2205085A>C		G	.	.	.	N	.	.	.	.	.	.	.	.	.	.	.	.	.	.	.	N	.	.	.	.	.	.	.	.	.	.	.	.	.	.	.	.
NC_003143.1	2207458	T	G	missense_variant	YPO_RS10715	c.1100T>G	p.Val367Gly	N	N	N	N	N	.	N	G	G	G	G	.	.	.	.	N	.	N	.	.	.	G	G	G	N	N	G	.	.	N	N	N	N	N	N	N	N
NC_003143.1	2207458	T	G	intragenic_variant	gene-YPO_RS01285	n.2207458A>C		N	N	N	N	N	.	N	G	G	G	G	.	.	.	.	N	.	N	.	.	.	G	G	G	N	N	G	.	.	N	N	N	N	N	N	N	N
NC_003143.1	2213296	A	G	intragenic_variant	gene-YPO_RS01285	n.2213296T>C		.	N	N	.	N	.	N	.	.	.	.	.	.	.	.	.	.	.	N	N	N	.	.	.	.	.	.	.	G	.	.	N	N	N	.	.	.
NC_003143.1	2218046	G	T	missense_variant	YPO_RS10760	c.149G>T	p.Gly50Val	T	N	N	T	N	T	N	T	N	N	N	T	.	.	.	N	N	N	T	T	N	T	T	T	T	T	T	T	T	N	T	N	N	N	N	N	N
NC_003143.1	2218046	G	T	intragenic_variant	gene-YPO_RS01285	n.2218046C>A		T	N	N	T	N	T	N	T	N	N	N	T	.	.	.	N	N	N	T	T	N	T	T	T	T	T	T	T	T	N	T	N	N	N	N	N	N
NC_003143.1	2219572	T	G	missense_variant	pgaD	c.344T>G	p.Ile115Ser	.	.	.	.	N	G	.	.	.	.	.	.	.	.	.	N	.	.	.	.	.	.	.	.	.	.	.	.	.	.	.	.	.	.	.	.	.
NC_003143.1	2219572	T	G	intragenic_variant	gene-YPO_RS01285	n.2219572A>C		.	.	.	.	N	G	.	.	.	.	.	.	.	.	.	N	.	.	.	.	.	.	.	.	.	.	.	.	.	.	.	.	.	.	.	.	.
NC_003143.1	2227797	C	T	intragenic_variant	gene-YPO_RS01285	n.2227797G>A		N	T	N	.	N	.	N	N	N	N	N	.	.	.	.	N	N	N	.	N	N	N	.	.	.	.	.	.	.	N	N	N	N	N	N	N	N
NC_003143.1	2228199	G	A	intragenic_variant	gene-YPO_RS01285	n.2228199C>T		A	N	.	.	N	.	N	.	.	.	.	.	.	.	.	N	.	N	N	N	N	.	.	.	.	N	.	.	.	N	.	.	N	N	.	.	N
NC_003143.1	2235109	T	C	intragenic_variant	gene-YPO_RS01285	n.2235109A>G		C	N	N	C	N	N	C	N	N	N	C	C	N	C	C	C	N	N	N	N	N	N	C	C	C	N	N	C	N	C	N	N	N	N	N	N	N
NC_003143.1	2238215	A	C	intragenic_variant	gene-YPO_RS01285	n.2238215T>G		.	.	.	.	N	.	.	.	.	.	C	.	.	.	.	.	.	N	.	.	N	.	.	.	.	.	.	.	N	.	.	.	.	.	.	.	.
NC_003143.1	2238520	T	A	intragenic_variant	gene-YPO_RS01285	n.2238520A>T		.	N	N	.	N	.	N	.	.	.	.	N	.	.	.	.	.	N	N	N	N	.	.	.	.	N	.	.	A	.	N	N	N	N	N	N	.
NC_003143.1	2238535	A	G	intragenic_variant	gene-YPO_RS01285	n.2238535T>C		N	N	N	.	N	N	N	.	.	.	.	N	N	N	G	N	N	N	.	N	N	N	.	.	.	N	.	.	.	N	N	.	N	N	N	.	.
NC_003143.1	2238536	T	C	intragenic_variant	gene-YPO_RS01285	n.2238536A>G		N	N	N	.	N	N	N	.	N	N	.	N	N	N	C	N	N	N	.	N	N	N	.	.	.	N	.	N	.	N	N	.	N	N	N	.	.
NC_003143.1	2238537	A	G	intragenic_variant	gene-YPO_RS01285	n.2238537T>C		N	N	N	.	N	N	N	.	.	.	.	N	N	.	G	N	N	N	.	N	N	N	.	.	.	N	.	.	.	N	N	.	N	N	N	.	.
NC_003143.1	2246134	G	T	intragenic_variant	gene-YPO_RS01285	n.2246134C>A		N	N	N	.	N	.	N	N	N	N	N	.	.	.	.	N	N	N	N	N	N	.	T	T	T	N	N	.	N	N	N	N	N	N	N	N	N
NC_003143.1	2259219	A	C	missense_variant	YPO_RS10935	c.1580T>G	p.Val527Gly	.	N	.	.	N	.	.	.	.	.	.	.	.	.	.	N	.	.	.	.	N	.	.	.	.	.	.	.	C	.	N	N	N	.	N	.	.
NC_003143.1	2259219	A	C	intragenic_variant	gene-YPO_RS01285	n.2259219T>G		.	N	.	.	N	.	.	.	.	.	.	.	.	.	.	N	.	.	.	.	N	.	.	.	.	.	.	.	C	.	N	N	N	.	N	.	.
NC_003143.1	2261000	G	A	intragenic_variant	gene-YPO_RS01285	n.2261000C>T		.	N	.	.	N	.	.	.	.	.	.	.	.	.	.	.	.	N	N	N	N	.	.	.	.	N	.	.	A	.	N	N	N	N	.	.	.
NC_003143.1	2262577	T	G	missense_variant	YPO_RS10940	c.1202T>G	p.Leu401Arg	G	N	G	G	N	G	G	G	G	G	G	G	.	.	.	G	G	G	G	G	G	G	G	G	G	G	G	G	G	G	G	G	G	G	G	G	G
NC_003143.1	2262577	T	G	intragenic_variant	gene-YPO_RS01285	n.2262577A>C		G	N	G	G	N	G	G	G	G	G	G	G	.	.	.	G	G	G	G	G	G	G	G	G	G	G	G	G	G	G	G	G	G	G	G	G	G
NC_003143.1	2264654	C	A	missense_variant	YPO_RS10950	c.513G>T	p.Met171Ile	A	N	.	.	N	.	.	.	.	.	.	.	.	.	.	.	.	.	.	.	.	.	A	A	A	A	A	.	.	.	.	.	.	.	.	.	.
NC_003143.1	2264654	C	A	intragenic_variant	gene-YPO_RS01285	n.2264654G>T		A	N	.	.	N	.	.	.	.	.	.	.	.	.	.	.	.	.	.	.	.	.	A	A	A	A	A	.	.	.	.	.	.	.	.	.	.
NC_003143.1	2273616	G	C	missense_variant	YPO_RS10995	c.143C>G	p.Thr48Arg	N	N	C	C	N	C	C	C	C	C	C	C	C	C	C	C	C	C	C	C	C	C	C	N	C	C	C	C	C	C	C	C	C	C	C	C	C
NC_003143.1	2273616	G	C	intragenic_variant	gene-YPO_RS01285	n.2273616C>G		N	N	C	C	N	C	C	C	C	C	C	C	C	C	C	C	C	C	C	C	C	C	C	N	C	C	C	C	C	C	C	C	C	C	C	C	C
NC_003143.1	2277583	G	A	intragenic_variant	gene-YPO_RS01285	n.2277583C>T		A	N	A	A	N	A	A	A	A	A	A	A	A	A	A	N	A	N	N	N	N	A	A	A	A	A	A	A	A	A	N	N	N	N	N	A	N
NC_003143.1	2278317	A	G	missense_variant	YPO_RS11020	c.119T>C	p.Val40Ala	G	N	G	G	N	G	G	G	G	G	G	G	G	G	G	G	G	G	G	G	G	G	G	G	G	G	G	G	G	G	G	G	G	G	G	G	G
NC_003143.1	2278317	A	G	intragenic_variant	gene-YPO_RS01285	n.2278317T>C		G	N	G	G	N	G	G	G	G	G	G	G	G	G	G	G	G	G	G	G	G	G	G	G	G	G	G	G	G	G	G	G	G	G	G	G	G
NC_003143.1	2280336	G	A	synonymous_variant	YPO_RS11030	c.618G>A	p.Val206Val	.	.	N	.	N	N	.	.	.	.	.	N	.	A	N	N	.	.	.	.	.	.	N	.	.	.	.	.	.	.	.	.	.	.	.	.	.
NC_003143.1	2280336	G	A	intragenic_variant	gene-YPO_RS01285	n.2280336C>T		.	.	N	.	N	N	.	.	.	.	.	N	.	A	N	N	.	.	.	.	.	.	N	.	.	.	.	.	.	.	.	.	.	.	.	.	.
NC_003143.1	2281061	C	A	non_coding_transcript_exon_variant	gene-YPO_RS01285	n.868G>T		A	N	N	A	N	N	A	A	A	A	A	N	.	.	N	N	.	N	.	.	.	A	N	A	A	A	A	.	.	A	A	A	A	A	A	A	A
NC_003143.1	2281856	A	C	non_coding_transcript_exon_variant	gene-YPO_RS01285	n.73T>G		.	.	.	.	N	N	.	.	.	.	.	N	.	.	N	N	.	.	.	.	.	.	.	.	.	.	.	.	C	.	.	.	.	.	.	.	.
NC_003143.1	2283401	C	T	missense_variant	pth	c.586G>A	p.Ala196Thr	N	.	T	.	N	.	.	.	.	.	.	.	.	.	.	.	.	.	.	.	.	.	.	.	.	.	.	.	.	.	.	.	.	.	.	.	.
NC_003143.1	2283401	C	T	intragenic_variant	gene-YPO_RS01285	n.2283401G>A		N	.	T	.	N	.	.	.	.	.	.	.	.	.	.	.	.	.	.	.	.	.	.	.	.	.	.	.	.	.	.	.	.	.	.	.	.
NC_003143.1	2290997	G	A	synonymous_variant	prmC	c.681G>A	p.Leu227Leu	.	.	A	.	N	.	.	.	.	.	.	N	.	.	.	N	.	N	.	.	.	.	N	.	.	.	.	.	.	N	N	.	.	.	.	.	.
NC_003143.1	2290997	G	A	intragenic_variant	gene-YPO_RS01285	n.2290997C>T		.	.	A	.	N	.	.	.	.	.	.	N	.	.	.	N	.	N	.	.	.	.	N	.	.	.	.	.	.	N	N	.	.	.	.	.	.
NC_003143.1	2292030	C	T	missense_variant	YPO_RS11095	c.422C>T	p.Pro141Leu	T	T	T	T	N	.	T	T	T	T	T	.	.	.	.	T	.	T	.	.	.	T	T	T	T	T	T	.	.	.	T	T	T	T	T	T	T
NC_003143.1	2292030	C	T	intragenic_variant	gene-YPO_RS01285	n.2292030G>A		T	T	T	T	N	.	T	T	T	T	T	.	.	.	.	T	.	T	.	.	.	T	T	T	T	T	T	.	.	.	T	T	T	T	T	T	T
NC_003143.1	2293707	G	T	intragenic_variant	gene-YPO_RS01285	n.2293707C>A		N	N	N	N	N	.	N	.	N	N	N	N	N	N	N	N	N	N	N	N	N	N	N	N	N	T	T	N	N	N	N	N	N	N	N	N	N
NC_003143.1	2293708	T	G	intragenic_variant	gene-YPO_RS01285	n.2293708A>C		N	N	N	N	N	.	N	N	N	N	N	N	N	N	N	N	N	N	N	N	N	N	N	.	N	N	G	N	N	N	N	N	N	N	N	N	N
NC_003143.1	2293709	G	A	intragenic_variant	gene-YPO_RS01285	n.2293709C>T		N	N	N	N	N	.	N	N	N	N	N	N	N	N	N	N	N	N	N	N	N	N	N	.	N	N	A	N	N	N	N	N	N	N	N	N	N
NC_003143.1	2293710	C	A,T	intragenic_variant	gene-YPO_RS01285	n.2293710G>T		N	N	N	N	N	.	N	N	N	N	N	N	N	N	N	N	N	N	N	N	N	N	N	A	N	N	T	N	N	N	N	N	N	N	N	N	N
NC_003143.1	2293710	C	A,T	intragenic_variant	gene-YPO_RS01285	n.2293710G>A		N	N	N	N	N	.	N	N	N	N	N	N	N	N	N	N	N	N	N	N	N	N	N	A	N	N	T	N	N	N	N	N	N	N	N	N	N
NC_003143.1	2293711	C	T	intragenic_variant	gene-YPO_RS01285	n.2293711G>A		N	N	N	T	N	.	N	N	N	N	N	N	N	N	N	N	N	N	N	N	N	N	N	N	N	N	N	N	N	N	N	N	N	N	N	N	N
NC_003143.1	2293712	C	A	intragenic_variant	gene-YPO_RS01285	n.2293712G>T		N	N	N	A	N	.	N	N	N	N	N	N	N	N	N	N	N	N	N	N	N	N	N	N	N	N	N	N	N	N	N	N	N	N	N	N	N
NC_003143.1	2293714	G	T	intragenic_variant	gene-YPO_RS01285	n.2293714C>A		N	N	N	T	N	.	N	N	N	N	N	N	N	N	N	N	N	N	N	N	N	N	N	N	N	N	N	N	N	N	N	N	N	N	N	N	N
NC_003143.1	2293715	A	C	intragenic_variant	gene-YPO_RS01285	n.2293715T>G		N	N	N	C	N	.	N	N	N	N	N	N	N	N	N	N	N	N	N	N	N	N	N	N	N	N	N	N	N	N	N	N	N	N	N	N	N
NC_003143.1	2294414	A	T	intragenic_variant	gene-YPO_RS01285	n.2294414T>A		N	N	N	N	N	.	N	N	N	N	N	N	N	N	N	N	N	N	N	N	N	N	T	N	N	N	N	T	N	N	N	N	N	N	N	N	N
NC_003143.1	2294862	T	A	intragenic_variant	gene-YPO_RS01285	n.2294862A>T		N	N	N	N	N	N	N	N	N	N	N	N	A	A	A	N	N	N	A	A	N	N	N	N	N	N	N	N	A	N	N	N	N	N	N	A	A
NC_003143.1	2294863	G	A	intragenic_variant	gene-YPO_RS01285	n.2294863C>T		N	N	N	N	N	.	N	N	N	N	N	N	A	A	A	N	N	N	A	A	N	N	N	N	N	N	N	N	A	N	N	N	N	N	N	N	A
NC_003143.1	2296813	A	T	intragenic_variant	gene-YPO_RS01285	n.2296813T>A		N	N	N	N	N	N	N	N	N	N	N	N	N	N	N	N	N	N	N	N	N	N	.	.	N	N	.	N	T	N	N	N	N	N	N	T	N
NC_003143.1	2296814	C	G	intragenic_variant	gene-YPO_RS01285	n.2296814G>C		N	N	N	N	N	N	N	N	N	N	N	N	N	N	N	N	N	N	N	N	N	N	.	.	N	N	N	N	G	N	N	N	N	N	N	G	N
NC_003143.1	2296815	A	T	intragenic_variant	gene-YPO_RS01285	n.2296815T>A		N	N	N	N	N	N	N	N	N	N	N	N	N	T	N	N	N	N	N	N	N	N	.	N	N	N	N	N	T	N	N	N	N	N	N	T	T
NC_003143.1	2296816	C	T	intragenic_variant	gene-YPO_RS01285	n.2296816G>A		N	N	N	N	N	.	T	N	N	N	N	N	N	.	N	N	N	N	N	.	N	N	T	N	N	T	T	N	.	N	N	N	N	N	N	N	N
NC_003143.1	2300531	G	T	missense_variant	YPO_RS11140	c.883C>A	p.Pro295Thr	.	.	.	.	N	.	.	.	.	.	.	.	.	N	.	N	.	.	.	.	.	.	T	.	.	.	.	.	.	N	.	.	.	N	.	.	.
NC_003143.1	2300531	G	T	intragenic_variant	gene-YPO_RS01285	n.2300531C>A		.	.	.	.	N	.	.	.	.	.	.	.	.	N	.	N	.	.	.	.	.	.	T	.	.	.	.	.	.	N	.	.	.	N	.	.	.
NC_003143.1	2300659	T	G	missense_variant	YPO_RS11140	c.755A>C	p.Asp252Ala	G	G	G	G	N	G	G	G	G	G	G	G	G	G	G	G	G	G	G	G	G	G	G	G	G	G	G	G	G	G	G	G	G	G	G	G	G
NC_003143.1	2300659	T	G	intragenic_variant	gene-YPO_RS01285	n.2300659A>C		G	G	G	G	N	G	G	G	G	G	G	G	G	G	G	G	G	G	G	G	G	G	G	G	G	G	G	G	G	G	G	G	G	G	G	G	G
NC_003143.1	2303516	G	A	synonymous_variant	YPO_RS11155	c.411C>T	p.Ser137Ser	.	N	.	.	N	.	.	.	.	.	.	.	.	.	.	.	.	.	.	.	.	.	A	.	.	.	.	.	.	.	N	.	.	.	.	.	.
NC_003143.1	2303516	G	A	intragenic_variant	gene-YPO_RS01285	n.2303516C>T		.	N	.	.	N	.	.	.	.	.	.	.	.	.	.	.	.	.	.	.	.	.	A	.	.	.	.	.	.	.	N	.	.	.	.	.	.
NC_003143.1	2303798	T	C	synonymous_variant	YPO_RS11155	c.129A>G	p.Gln43Gln	.	.	N	.	C (4)	N	N	N	N	N	.	N	.	N	N	N	N	N	.	.	N	N	.	.	.	N	N	N	N	N	.	.	N	.	.	N	N
NC_003143.1	2303798	T	C	intragenic_variant	gene-YPO_RS01285	n.2303798A>G		.	.	N	.	C (4)	N	N	N	N	N	.	N	.	N	N	N	N	N	.	.	N	N	.	.	.	N	N	N	N	N	.	.	N	.	.	N	N
NC_003143.1	2304950	A	G	intragenic_variant	gene-YPO_RS01285	n.2304950T>C		.	N	N	.	N	G	.	N	N	N	N	.	.	.	.	.	N	N	N	N	N	.	.	.	.	N	.	.	N	.	N	N	N	N	N	N	N
NC_003143.1	2315220	G	A	missense_variant	murJ	c.795G>A	p.Met265Ile	.	.	A	.	N	.	.	.	.	.	.	.	.	.	.	.	.	.	.	.	.	.	.	.	.	.	.	.	.	.	.	.	.	.	.	.	.
NC_003143.1	2315220	G	A	intragenic_variant	gene-YPO_RS01285	n.2315220C>T		.	.	A	.	N	.	.	.	.	.	.	.	.	.	.	.	.	.	.	.	.	.	.	.	.	.	.	.	.	.	.	.	.	.	.	.	.
NC_003143.1	2316031	T	C	intragenic_variant	gene-YPO_RS01285	n.2316031A>G		.	N	N	.	N	N	N	.	.	.	.	N	.	.	.	N	.	N	N	N	N	N	.	N	N	N	C	N	.	.	N	N	N	N	N	N	N
NC_003143.1	2316032	C	A	intragenic_variant	gene-YPO_RS01285	n.2316032G>T		N	N	N	.	N	N	N	.	A	A	.	N	.	.	.	N	.	N	N	N	N	N	N	.	N	N	N	N	.	.	N	N	N	N	N	N	N
NC_003143.1	2316034	G	T	intragenic_variant	gene-YPO_RS01285	n.2316034C>A		N	N	N	.	N	.	N	.	T	T	.	N	.	.	.	N	.	N	N	N	N	N	N	.	N	N	N	N	.	.	N	N	N	N	N	N	N
NC_003143.1	2317614	G	A	missense_variant	YPO_RS11220	c.1174G>A	p.Gly392Ser	A	N	.	.	N	.	.	.	.	.	.	.	.	.	.	.	.	N	.	.	N	.	.	.	.	.	.	.	.	.	.	.	N	.	.	.	N
NC_003143.1	2317614	G	A	intragenic_variant	gene-YPO_RS01285	n.2317614C>T		A	N	.	.	N	.	.	.	.	.	.	.	.	.	.	.	.	N	.	.	N	.	.	.	.	.	.	.	.	.	.	.	N	.	.	.	N
NC_003143.1	2317730	A	C	missense_variant	YPO_RS11220	c.1290A>C	p.Leu430Phe	.	.	.	.	N	C	.	.	.	.	.	.	.	.	.	N	.	N	.	.	N	.	.	.	.	.	.	.	.	.	.	.	.	N	.	.	.
NC_003143.1	2317730	A	C	intragenic_variant	gene-YPO_RS01285	n.2317730T>G		.	.	.	.	N	C	.	.	.	.	.	.	.	.	.	N	.	N	.	.	N	.	.	.	.	.	.	.	.	.	.	.	.	N	.	.	.
NC_003143.1	2325318	G	T	intragenic_variant	gene-YPO_RS01285	n.2325318C>A		N	N	N	N	N	.	N	N	N	N	N	N	N	.	N	N	.	N	.	.	N	.	N	.	N	N	.	.	N	T	N	.	.	N	N	N	N
NC_003143.1	2325320	C	T	intragenic_variant	gene-YPO_RS01285	n.2325320G>A		N	N	N	N	N	.	.	N	N	N	N	N	.	.	.	N	.	N	.	.	N	.	N	.	.	N	.	.	N	T	N	.	.	N	N	N	N
NC_003143.1	2325321	C	T	intragenic_variant	gene-YPO_RS01285	n.2325321G>A		N	N	N	.	N	.	.	N	N	N	N	N	.	.	.	N	.	N	.	.	N	.	N	.	.	N	.	.	N	T	N	.	.	N	N	N	N
NC_003143.1	2330656	T	A	intragenic_variant	gene-YPO_RS01285	n.2330656A>T		N	.	N	.	N	.	A	.	N	N	N	N	.	.	N	N	N	N	N	.	N	.	.	.	.	.	.	.	.	N	N	N	N	N	N	.	.
NC_003143.1	2330658	C	A	intragenic_variant	gene-YPO_RS01285	n.2330658G>T		N	.	N	.	N	.	A	.	N	N	N	N	.	.	N	N	N	N	N	.	N	.	.	.	.	.	.	.	.	N	N	N	N	N	N	.	.
NC_003143.1	2342840	A	T	intragenic_variant	gene-YPO_RS01285	n.2342840T>A		N	.	.	.	N	.	.	.	.	.	.	.	.	.	.	.	.	N	.	.	.	.	.	.	.	.	.	.	N	T	.	.	.	.	.	.	.
NC_003143.1	2348018	C	T	missense_variant	YPO_RS11335	c.308C>T	p.Ala103Val	.	N	T	.	N	.	.	.	.	.	.	.	.	.	.	.	.	.	.	.	.	.	.	.	.	.	.	.	.	.	.	.	.	.	.	.	.
NC_003143.1	2348018	C	T	intragenic_variant	gene-YPO_RS01285	n.2348018G>A		.	N	T	.	N	.	.	.	.	.	.	.	.	.	.	.	.	.	.	.	.	.	.	.	.	.	.	.	.	.	.	.	.	.	.	.	.
NC_003143.1	2348782	C	T	intragenic_variant	gene-YPO_RS01285	n.2348782G>A		.	.	N	.	N	T	.	.	.	.	.	.	.	.	.	N	.	.	.	.	.	.	.	.	.	.	.	.	.	.	.	.	.	.	.	.	.
NC_003143.1	2352174	T	G	missense_variant	YPO_RS11355	c.1742T>G	p.Val581Gly	.	.	.	.	N	G	.	.	.	.	.	.	.	.	.	.	.	.	.	.	.	.	.	.	.	N	.	.	.	.	.	.	.	.	.	.	.
NC_003143.1	2352174	T	G	intragenic_variant	gene-YPO_RS01285	n.2352174A>C		.	.	.	.	N	G	.	.	.	.	.	.	.	.	.	.	.	.	.	.	.	.	.	.	.	N	.	.	.	.	.	.	.	.	.	.	.
NC_003143.1	2356003	T	A	missense_variant	fadD	c.1512T>A	p.Asn504Lys	A	A	A	A	N	A	N	A	A	A	A	A	A	A	A	A	A	A	A	A	A	A	A	A	A	A	A	A	A	A	A	A	A	A	A	A	A
NC_003143.1	2356003	T	A	intragenic_variant	gene-YPO_RS01285	n.2356003A>T		A	A	A	A	N	A	N	A	A	A	A	A	A	A	A	A	A	A	A	A	A	A	A	A	A	A	A	A	A	A	A	A	A	A	A	A	A
NC_003143.1	2356292	A	C	intragenic_variant	gene-YPO_RS01285	n.2356292T>G		.	.	N	.	N	.	.	.	.	.	.	.	.	.	.	.	.	.	C	.	N	.	.	.	N	.	.	.	.	.	.	.	.	N	.	.	.
NC_003143.1	2356674	G	A	missense_variant	rnd	c.335G>A	p.Arg112His	.	A	.	.	N	.	.	.	.	.	.	.	.	.	.	N	.	.	.	.	.	.	N	.	.	.	.	.	.	.	.	.	.	.	.	.	.
NC_003143.1	2356674	G	A	intragenic_variant	gene-YPO_RS01285	n.2356674C>T		.	A	.	.	N	.	.	.	.	.	.	.	.	.	.	N	.	.	.	.	.	.	N	.	.	.	.	.	.	.	.	.	.	.	.	.	.
NC_003143.1	2363762	C	T	missense_variant	YPO_RS11420	c.493G>A	p.Gly165Arg	.	.	T	.	N	N	.	.	.	.	.	N	.	.	N	N	.	N	N	.	N	.	.	.	.	.	.	.	.	.	.	.	.	N	.	.	.
NC_003143.1	2363762	C	T	intragenic_variant	gene-YPO_RS01285	n.2363762G>A		.	.	T	.	N	N	.	.	.	.	.	N	.	.	N	N	.	N	N	.	N	.	.	.	.	.	.	.	.	.	.	.	.	N	.	.	.
NC_003143.1	2375591	G	A	missense_variant	YPO_RS11510	c.496G>A	p.Val166Ile	N	N	N	A	N	.	N	A	A	A	A	N	.	.	N	N	.	N	.	.	.	N	N	A	N	N	A	.	.	A	A	A	A	A	N	A	A
NC_003143.1	2375591	G	A	intragenic_variant	gene-YPO_RS01285	n.2375591C>T		N	N	N	A	N	.	N	A	A	A	A	N	.	.	N	N	.	N	.	.	.	N	N	A	N	N	A	.	.	A	A	A	A	A	N	A	A
NC_003143.1	2375592	T	A	missense_variant	YPO_RS11510	c.497T>A	p.Val166Glu	N	N	N	A	N	.	N	A	A	A	A	N	.	.	N	N	.	N	.	.	.	N	N	N	N	N	A	.	.	A	N	A	A	A	N	A	A
NC_003143.1	2375592	T	A	intragenic_variant	gene-YPO_RS01285	n.2375592A>T		N	N	N	A	N	.	N	A	A	A	A	N	.	.	N	N	.	N	.	.	.	N	N	N	N	N	A	.	.	A	N	A	A	A	N	A	A
NC_003143.1	2375601	C	A	missense_variant	YPO_RS11510	c.506C>A	p.Ala169Asp	N	N	N	A	N	.	N	N	N	N	N	N	.	.	N	N	.	N	.	.	.	N	N	N	N	N	N	.	.	N	N	N	N	N	N	N	N
NC_003143.1	2375601	C	A	intragenic_variant	gene-YPO_RS01285	n.2375601G>T		N	N	N	A	N	.	N	N	N	N	N	N	.	.	N	N	.	N	.	.	.	N	N	N	N	N	N	.	.	N	N	N	N	N	N	N	N
NC_003143.1	2375602	T	A	synonymous_variant	YPO_RS11510	c.507T>A	p.Ala169Ala	N	N	N	A	N	.	N	N	N	N	N	N	.	.	N	N	.	N	.	.	.	N	N	N	N	N	N	.	.	N	N	N	N	N	N	N	N
NC_003143.1	2375602	T	A	intragenic_variant	gene-YPO_RS01285	n.2375602A>T		N	N	N	A	N	.	N	N	N	N	N	N	.	.	N	N	.	N	.	.	.	N	N	N	N	N	N	.	.	N	N	N	N	N	N	N	N
NC_003143.1	2375605	T	C	synonymous_variant	YPO_RS11510	c.510T>C	p.Phe170Phe	N	N	N	C	N	.	N	N	N	N	N	N	.	.	N	N	.	N	.	.	.	N	N	N	N	N	N	.	.	N	N	N	N	N	N	N	N
NC_003143.1	2375605	T	C	intragenic_variant	gene-YPO_RS01285	n.2375605A>G		N	N	N	C	N	.	N	N	N	N	N	N	.	.	N	N	.	N	.	.	.	N	N	N	N	N	N	.	.	N	N	N	N	N	N	N	N
NC_003143.1	2377546	C	A	missense_variant	YPO_RS11520	c.606C>A	p.His202Gln	N	N	N	A	N	N	N	N	N	N	N	N	.	.	N	N	.	N	.	.	.	N	N	N	N	N	N	.	.	N	N	N	N	N	N	N	A
NC_003143.1	2377546	C	A	intragenic_variant	gene-YPO_RS01285	n.2377546G>T		N	N	N	A	N	N	N	N	N	N	N	N	.	.	N	N	.	N	.	.	.	N	N	N	N	N	N	.	.	N	N	N	N	N	N	N	A
NC_003143.1	2377549	C	G	missense_variant	YPO_RS11520	c.609C>G	p.Asp203Glu	N	N	N	N	N	N	N	N	N	N	N	N	.	.	N	N	.	N	.	.	.	N	N	N	N	N	N	.	.	N	N	N	N	N	N	N	G
NC_003143.1	2377549	C	G	intragenic_variant	gene-YPO_RS01285	n.2377549G>C		N	N	N	N	N	N	N	N	N	N	N	N	.	.	N	N	.	N	.	.	.	N	N	N	N	N	N	.	.	N	N	N	N	N	N	N	G
NC_003143.1	2377552	A	T	synonymous_variant	YPO_RS11520	c.612A>T	p.Ile204Ile	N	N	N	N	N	N	N	N	N	N	N	N	.	.	N	N	.	N	.	.	.	N	N	N	N	N	N	.	.	N	N	T	N	N	N	N	N
NC_003143.1	2377552	A	T	intragenic_variant	gene-YPO_RS01285	n.2377552T>A		N	N	N	N	N	N	N	N	N	N	N	N	.	.	N	N	.	N	.	.	.	N	N	N	N	N	N	.	.	N	N	T	N	N	N	N	N
NC_003143.1	2377553	G	T	stop_gained	YPO_RS11520	c.613G>T	p.Glu205*	N	N	N	T	N	N	N	N	N	N	T	N	.	.	N	N	.	N	.	.	.	N	N	N	N	N	N	.	.	N	N	T	T	N	N	N	T
NC_003143.1	2377553	G	T	intragenic_variant	gene-YPO_RS01285	n.2377553C>A		N	N	N	T	N	N	N	N	N	N	T	N	.	.	N	N	.	N	.	.	.	N	N	N	N	N	N	.	.	N	N	T	T	N	N	N	T
NC_003143.1	2379235	C	A	missense_variant	YPO_RS11530	c.574C>A	p.Pro192Thr	A	N	A	.	N	N	A	A	A	A	.	N	.	.	N	N	.	.	.	.	.	.	A	A	A	A	A	.	.	.	.	.	.	.	.	.	.
NC_003143.1	2379235	C	A	intragenic_variant	gene-YPO_RS01285	n.2379235G>T		A	N	A	.	N	N	A	A	A	A	.	N	.	.	N	N	.	.	.	.	.	.	A	A	A	A	A	.	.	.	.	.	.	.	.	.	.
NC_003143.1	2379238	G	A	missense_variant	YPO_RS11530	c.577G>A	p.Glu193Lys	.	N	A	.	N	N	.	.	.	.	.	N	.	.	N	N	.	.	.	.	.	.	.	.	.	.	.	.	.	.	.	.	.	.	.	.	.
NC_003143.1	2379238	G	A	intragenic_variant	gene-YPO_RS01285	n.2379238C>T		.	N	A	.	N	N	.	.	.	.	.	N	.	.	N	N	.	.	.	.	.	.	.	.	.	.	.	.	.	.	.	.	.	.	.	.	.
NC_003143.1	2390281	G	A,T	intragenic_variant	gene-YPO_RS01285	n.2390281C>T		N	N	N	N	N	N	N	N	N	N	N	N	A	N	N	N	N	N	N	N	N	N	N	N	N	N	N	N	N	N	N	T	N	N	N	N	N
NC_003143.1	2390281	G	A,T	intragenic_variant	gene-YPO_RS01285	n.2390281C>A		N	N	N	N	N	N	N	N	N	N	N	N	A	N	N	N	N	N	N	N	N	N	N	N	N	N	N	N	N	N	N	T	N	N	N	N	N
NC_003143.1	2390979	A	C	intragenic_variant	gene-YPO_RS01285	n.2390979T>G		N	N	N	C	N	N	N	N	N	N	N	N	N	N	N	N	N	N	N	N	N	N	N	N	N	N	N	N	N	N	N	N	N	N	N	N	N
NC_003143.1	2390982	A	C	intragenic_variant	gene-YPO_RS01285	n.2390982T>G		N	N	N	C	N	N	N	N	N	N	N	N	N	N	N	N	N	N	N	N	N	N	N	N	N	N	N	N	N	N	N	N	N	N	N	N	N
NC_003143.1	2390983	T	C	intragenic_variant	gene-YPO_RS01285	n.2390983A>G		N	N	N	C	N	N	N	N	N	N	N	N	N	N	N	N	N	N	N	N	N	N	N	N	N	N	N	N	N	N	N	N	N	N	N	N	N
NC_003143.1	2390984	A	C	intragenic_variant	gene-YPO_RS01285	n.2390984T>G		N	N	N	N	N	N	N	N	N	N	N	N	N	N	N	N	N	N	N	N	N	N	N	N	N	N	N	N	N	N	C	N	N	N	N	N	N
NC_003143.1	2390988	A	T	intragenic_variant	gene-YPO_RS01285	n.2390988T>A		N	N	N	T	N	N	N	N	N	N	N	N	N	T	N	N	T	N	N	N	N	N	N	N	N	N	T	T	T	N	T	N	N	N	N	T	N
NC_003143.1	2393355	G	T	missense_variant	YPO_RS11615	c.627G>T	p.Leu209Phe	.	N	.	.	N	N	.	.	.	.	T	N	.	.	N	N	.	N	.	.	N	.	N	.	.	.	.	.	.	.	.	.	.	.	.	.	.
NC_003143.1	2393355	G	T	intragenic_variant	gene-YPO_RS01285	n.2393355C>A		.	N	.	.	N	N	.	.	.	.	T	N	.	.	N	N	.	N	.	.	N	.	N	.	.	.	.	.	.	.	.	.	.	.	.	.	.
NC_003143.1	2397612	G	A	synonymous_variant	YPO_RS11660	c.114G>A	p.Leu38Leu	.	N	A	.	N	N	.	.	.	.	.	N	.	.	N	N	.	.	.	.	.	.	.	.	.	.	.	.	.	.	.	.	.	.	.	.	.
NC_003143.1	2397612	G	A	intragenic_variant	gene-YPO_RS01285	n.2397612C>T		.	N	A	.	N	N	.	.	.	.	.	N	.	.	N	N	.	.	.	.	.	.	.	.	.	.	.	.	.	.	.	.	.	.	.	.	.
NC_003143.1	2413136	C	T	intragenic_variant	gene-YPO_RS01285	n.2413136G>A		.	.	T	.	N	.	.	.	.	.	.	.	.	.	.	.	.	N	.	.	.	.	.	.	.	.	.	.	.	.	.	.	.	.	.	.	.
NC_003143.1	2414599	T	C	missense_variant	YPO_RS11720	c.253A>G	p.Lys85Glu	N	.	C	.	N	.	C	C	C	C	.	.	.	.	.	.	.	N	.	.	N	.	C	C	C	C	C	.	.	.	N	.	.	N	.	.	.
NC_003143.1	2414599	T	C	intragenic_variant	gene-YPO_RS01285	n.2414599A>G		N	.	C	.	N	.	C	C	C	C	.	.	.	.	.	.	.	N	.	.	N	.	C	C	C	C	C	.	.	.	N	.	.	N	.	.	.
NC_003143.1	2418088	G	A	intragenic_variant	gene-YPO_RS01285	n.2418088C>T		.	N	.	.	N	.	.	.	.	.	.	.	.	.	.	.	.	.	.	.	.	A	.	.	.	.	.	.	.	.	.	.	.	.	.	.	.
NC_003143.1	2419529	G	A	synonymous_variant	YPO_RS11740	c.360G>A	p.Leu120Leu	.	.	.	.	N	A	.	.	.	.	.	.	.	.	.	.	.	.	.	.	.	.	.	.	.	.	.	.	.	.	.	.	.	.	.	.	.
NC_003143.1	2419529	G	A	intragenic_variant	gene-YPO_RS01285	n.2419529C>T		.	.	.	.	N	A	.	.	.	.	.	.	.	.	.	.	.	.	.	.	.	.	.	.	.	.	.	.	.	.	.	.	.	.	.	.	.
NC_003143.1	2421288	C	T	intragenic_variant	gene-YPO_RS01285	n.2421288G>A		.	T	N	.	N	.	.	.	.	.	.	.	.	.	.	.	.	N	.	.	N	.	.	.	.	.	.	.	.	.	.	.	N	.	.	.	.
NC_003143.1	2425600	A	C	missense_variant	YPO_RS11760	c.463A>C	p.Thr155Pro	.	C	.	.	N	.	.	.	.	.	.	N	.	.	.	.	.	.	.	.	.	.	.	.	.	.	.	.	.	.	.	.	.	.	.	.	.
NC_003143.1	2425600	A	C	intragenic_variant	gene-YPO_RS01285	n.2425600T>G		.	C	.	.	N	.	.	.	.	.	.	N	.	.	.	.	.	.	.	.	.	.	.	.	.	.	.	.	.	.	.	.	.	.	.	.	.
NC_003143.1	2426705	C	T	missense_variant	YPO_RS11765	c.131G>A	p.Gly44Glu	T	.	N	.	N	.	.	.	.	.	.	.	.	N	.	.	.	.	.	.	.	.	.	.	.	.	.	N	.	N	.	.	.	.	.	.	.
NC_003143.1	2426705	C	T	intragenic_variant	gene-YPO_RS01285	n.2426705G>A		T	.	N	.	N	.	.	.	.	.	.	.	.	N	.	.	.	.	.	.	.	.	.	.	.	.	.	N	.	N	.	.	.	.	.	.	.
NC_003143.1	2427056	G	A	intragenic_variant	gene-YPO_RS01285	n.2427056C>T		A	N	N	.	N	.	.	.	.	.	.	.	.	.	.	.	.	.	.	.	.	.	.	.	.	.	.	.	.	.	.	.	.	.	.	.	.
NC_003143.1	2431250	T	G	missense_variant	sppA	c.1778A>C	p.His593Pro	.	N	N	.	N	.	N	.	.	.	.	.	.	.	.	.	.	N	.	.	N	.	.	.	.	.	.	.	G	.	N	.	.	.	.	.	.
NC_003143.1	2431250	T	G	intragenic_variant	gene-YPO_RS01285	n.2431250A>C		.	N	N	.	N	.	N	.	.	.	.	.	.	.	.	.	.	N	.	.	N	.	.	.	.	.	.	.	G	.	N	.	.	.	.	.	.
NC_003143.1	2433312	C	T	synonymous_variant	YPO_RS11800	c.123C>T	p.Ala41Ala	N	N	T	.	N	.	.	.	.	.	.	.	.	N	.	N	.	.	.	.	.	.	.	.	.	.	.	.	.	.	.	.	.	.	.	.	.
NC_003143.1	2433312	C	T	intragenic_variant	gene-YPO_RS01285	n.2433312G>A		N	N	T	.	N	.	.	.	.	.	.	.	.	N	.	N	.	.	.	.	.	.	.	.	.	.	.	.	.	.	.	.	.	.	.	.	.
NC_003143.1	2440661	G	A	intragenic_variant	gene-YPO_RS01285	n.2440661C>T		N	N	N	.	N	N	N	N	N	N	N	N	N	A	N	N	N	N	N	N	N	N	N	N	N	N	.	.	N	N	N	N	N	N	N	N	N
NC_003143.1	2440833	G	A	missense_variant	YPO_RS11845	c.19C>T	p.Pro7Ser	N	.	N	.	N	.	.	.	N	N	A	.	.	.	.	.	.	N	.	.	.	.	.	.	.	.	.	N	.	N	A	A	N	N	A	N	A
NC_003143.1	2440833	G	A	intragenic_variant	gene-YPO_RS01285	n.2440833C>T		N	.	N	.	N	.	.	.	N	N	A	.	.	.	.	.	.	N	.	.	.	.	.	.	.	.	.	N	.	N	A	A	N	N	A	N	A
NC_003143.1	2441060	G	C	intragenic_variant	gene-YPO_RS01285	n.2441060C>G		.	.	.	.	N	.	.	.	.	.	.	.	.	.	.	.	.	.	.	.	N	.	.	.	.	.	.	.	C	.	N	.	.	.	.	.	.
NC_003143.1	2442373	T	C	missense_variant	purU	c.799A>G	p.Ser267Gly	.	.	.	.	N	.	.	.	.	.	.	.	.	.	.	N	.	.	.	.	N	.	.	.	.	.	.	.	C	N	.	.	.	.	.	.	.
NC_003143.1	2442373	T	C	intragenic_variant	gene-YPO_RS01285	n.2442373A>G		.	.	.	.	N	.	.	.	.	.	.	.	.	.	.	N	.	.	.	.	N	.	.	.	.	.	.	.	C	N	.	.	.	.	.	.	.
NC_003143.1	2442374	C	A	synonymous_variant	purU	c.798G>T	p.Arg266Arg	.	N	.	.	N	.	.	.	.	.	.	.	N	.	.	N	.	.	.	.	N	.	.	.	.	.	.	.	A	N	.	.	.	.	.	.	.
NC_003143.1	2442374	C	A	intragenic_variant	gene-YPO_RS01285	n.2442374G>T		.	N	.	.	N	.	.	.	.	.	.	.	N	.	.	N	.	.	.	.	N	.	.	.	.	.	.	.	A	N	.	.	.	.	.	.	.
NC_003143.1	2448290	T	G	missense_variant	hns	c.266A>C	p.Lys89Thr	.	.	N	.	N	.	N	.	.	.	.	N	.	.	N	N	G	N	N	.	.	.	.	.	.	.	.	N	N	.	.	.	.	.	.	.	.
NC_003143.1	2448290	T	G	intragenic_variant	gene-YPO_RS01285	n.2448290A>C		.	.	N	.	N	.	N	.	.	.	.	N	.	.	N	N	G	N	N	.	.	.	.	.	.	.	.	N	N	.	.	.	.	.	.	.	.
NC_003143.1	2448291	T	C	missense_variant	hns	c.265A>G	p.Lys89Glu	.	.	N	.	N	.	N	.	.	.	.	N	.	.	N	N	C	N	N	.	.	.	.	.	.	.	.	N	.	.	.	.	.	.	.	.	.
NC_003143.1	2448291	T	C	intragenic_variant	gene-YPO_RS01285	n.2448291A>G		.	.	N	.	N	.	N	.	.	.	.	N	.	.	N	N	C	N	N	.	.	.	.	.	.	.	.	N	.	.	.	.	.	.	.	.	.
NC_003143.1	2453454	A	G	synonymous_variant	adhE	c.1827T>C	p.Ala609Ala	G	N	G	G	N	G	G	G	G	G	G	G	G	G	G	G	G	G	G	G	G	G	G	G	G	G	G	G	G	G	G	G	G	G	G	G	G
NC_003143.1	2453454	A	G	intragenic_variant	gene-YPO_RS01285	n.2453454T>C		G	N	G	G	N	G	G	G	G	G	G	G	G	G	G	G	G	G	G	G	G	G	G	G	G	G	G	G	G	G	G	G	G	G	G	G	G
NC_003143.1	2458081	G	A	synonymous_variant	oppA	c.513G>A	p.Thr171Thr	.	N	A	.	N	.	.	.	.	.	.	.	.	.	.	.	.	N	.	.	.	.	.	.	.	.	.	.	.	.	.	.	.	N	.	.	.
NC_003143.1	2458081	G	A	intragenic_variant	gene-YPO_RS01285	n.2458081C>T		.	N	A	.	N	.	.	.	.	.	.	.	.	.	.	.	.	N	.	.	.	.	.	.	.	.	.	.	.	.	.	.	.	N	.	.	.
NC_003143.1	2458102	G	A	synonymous_variant	oppA	c.534G>A	p.Glu178Glu	.	.	A	.	N	.	.	.	.	.	.	.	.	.	.	.	.	N	.	.	.	.	.	N	.	.	.	.	.	.	.	.	.	N	N	.	.
NC_003143.1	2458102	G	A	intragenic_variant	gene-YPO_RS01285	n.2458102C>T		.	.	A	.	N	.	.	.	.	.	.	.	.	.	.	.	.	N	.	.	.	.	.	N	.	.	.	.	.	.	.	.	.	N	N	.	.
NC_003143.1	2461102	G	A	missense_variant	oppC	c.874G>A	p.Gly292Ser	N	A	.	.	N	.	.	.	.	.	.	.	.	.	.	.	.	.	.	.	.	.	.	.	.	.	.	.	.	.	.	.	.	.	.	.	.
NC_003143.1	2461102	G	A	intragenic_variant	gene-YPO_RS01285	n.2461102C>T		N	A	.	.	N	.	.	.	.	.	.	.	.	.	.	.	.	.	.	.	.	.	.	.	.	.	.	.	.	.	.	.	.	.	.	.	.
NC_003143.1	2466914	A	T	intragenic_variant	gene-YPO_RS01285	n.2466914T>A		N	N	N	.	N	.	N	N	N	N	N	N	.	.	N	N	N	N	N	N	N	N	.	.	.	N	N	.	T	N	N	N	N	N	N	N	N
NC_003143.1	2466915	T	A	intragenic_variant	gene-YPO_RS01285	n.2466915A>T		N	N	N	.	N	.	N	N	N	N	N	N	.	.	N	N	N	N	N	N	N	N	.	.	.	N	N	.	A	N	N	N	N	N	N	N	N
NC_003143.1	2466924	T	C	intragenic_variant	gene-YPO_RS01285	n.2466924A>G		.	N	N	.	N	C	N	N	N	N	N	N	.	.	N	N	N	N	N	N	N	N	N	.	N	N	N	.	.	N	N	N	N	N	N	N	N
NC_003143.1	2471572	G	A	missense_variant	yciA	c.443C>T	p.Thr148Ile	N	N	N	A	N	.	N	N	N	N	N	.	N	.	.	N	.	N	.	.	.	N	N	N	N	N	N	.	.	N	N	N	N	N	N	N	N
NC_003143.1	2471572	G	A	intragenic_variant	gene-YPO_RS01285	n.2471572C>T		N	N	N	A	N	.	N	N	N	N	N	.	N	.	.	N	.	N	.	.	.	N	N	N	N	N	N	.	.	N	N	N	N	N	N	N	N
NC_003143.1	2471717	C	T	missense_variant	yciA	c.298G>A	p.Glu100Lys	N	N	N	T	N	.	N	N	N	N	N	.	.	.	.	N	.	N	.	.	N	N	N	N	N	N	N	.	.	N	N	N	N	N	N	N	N
NC_003143.1	2471717	C	T	intragenic_variant	gene-YPO_RS01285	n.2471717G>A		N	N	N	T	N	.	N	N	N	N	N	.	.	.	.	N	.	N	.	.	N	N	N	N	N	N	N	.	.	N	N	N	N	N	N	N	N
NC_003143.1	2471721	G	T	missense_variant	yciA	c.294C>A	p.Asn98Lys	N	N	N	T	N	.	N	N	N	N	N	.	.	.	.	N	.	N	.	.	N	N	N	N	N	N	N	.	.	N	N	N	N	N	N	N	N
NC_003143.1	2471721	G	T	intragenic_variant	gene-YPO_RS01285	n.2471721C>A		N	N	N	T	N	.	N	N	N	N	N	.	.	.	.	N	.	N	.	.	N	N	N	N	N	N	N	.	.	N	N	N	N	N	N	N	N
NC_003143.1	2471742	C	T	synonymous_variant	yciA	c.273G>A	p.Gly91Gly	T	N	.	.	N	.	.	.	.	.	.	.	.	.	.	.	.	N	.	.	N	.	N	.	N	.	.	.	.	N	N	.	.	.	.	.	.
NC_003143.1	2471742	C	T	intragenic_variant	gene-YPO_RS01285	n.2471742G>A		T	N	.	.	N	.	.	.	.	.	.	.	.	.	.	.	.	N	.	.	N	.	N	.	N	.	.	.	.	N	N	.	.	.	.	.	.
NC_003143.1	2472073	G	T	intragenic_variant	gene-YPO_RS01285	n.2472073C>A		.	N	.	.	N	.	.	.	.	.	.	.	.	.	.	.	.	.	.	.	.	T	N	.	.	.	.	.	.	.	.	.	.	N	.	.	.
NC_003143.1	2472383	A	G	missense_variant	YPO_RS11985	c.254T>C	p.Phe85Ser	G	.	N	.	N	.	G	G	G	G	.	.	.	.	.	.	.	.	.	.	N	.	G	G	G	G	G	.	.	.	.	.	.	N	.	.	.
NC_003143.1	2472383	A	G	intragenic_variant	gene-YPO_RS01285	n.2472383T>C		G	.	N	.	N	.	G	G	G	G	.	.	.	.	.	.	.	.	.	.	N	.	G	G	G	G	G	.	.	.	.	.	.	N	.	.	.
NC_003143.1	2474810	G	A	missense_variant	YPO_RS12000	c.683C>T	p.Thr228Met	A	N	.	.	N	.	.	.	.	.	.	.	.	.	.	.	.	.	.	.	.	.	.	.	.	.	.	.	.	.	.	.	.	.	.	.	.
NC_003143.1	2474810	G	A	intragenic_variant	gene-YPO_RS01285	n.2474810C>T		A	N	.	.	N	.	.	.	.	.	.	.	.	.	.	.	.	.	.	.	.	.	.	.	.	.	.	.	.	.	.	.	.	.	.	.	.
NC_003143.1	2476573	C	A	missense_variant	ompW	c.596C>A	p.Ala199Asp	N	.	.	.	N	.	.	.	.	.	.	.	.	.	.	N	.	.	.	.	.	.	.	.	.	.	.	.	A	N	.	.	.	.	.	.	.
NC_003143.1	2476573	C	A	intragenic_variant	gene-YPO_RS01285	n.2476573G>T		N	.	.	.	N	.	.	.	.	.	.	.	.	.	.	N	.	.	.	.	.	.	.	.	.	.	.	.	A	N	.	.	.	.	.	.	.
NC_003143.1	2483747	G	A	synonymous_variant	YPO_RS12045	c.408C>T	p.Thr136Thr	A	.	N	.	N	.	.	.	.	.	.	.	.	.	.	.	.	.	.	.	.	.	.	.	.	.	.	.	.	.	.	.	.	.	.	.	.
NC_003143.1	2483747	G	A	intragenic_variant	gene-YPO_RS01285	n.2483747C>T		A	.	N	.	N	.	.	.	.	.	.	.	.	.	.	.	.	.	.	.	.	.	.	.	.	.	.	.	.	.	.	.	.	.	.	.	.
NC_003143.1	2485159	G	A	stop_gained	YPO_RS12055	c.551G>A	p.Trp184*	A	.	N	.	N	.	.	.	.	.	.	.	.	.	.	.	.	N	.	.	.	.	.	.	.	.	.	.	.	.	.	.	.	.	.	.	.
NC_003143.1	2485159	G	A	intragenic_variant	gene-YPO_RS01285	n.2485159C>T		A	.	N	.	N	.	.	.	.	.	.	.	.	.	.	.	.	N	.	.	.	.	.	.	.	.	.	.	.	.	.	.	.	.	.	.	.
NC_003143.1	2485448	T	A	synonymous_variant	YPO_RS12055	c.840T>A	p.Ala280Ala	A	.	.	.	N	.	.	.	.	.	.	.	.	.	.	.	.	.	.	.	.	.	.	.	.	.	.	.	.	.	.	.	.	.	.	.	.
NC_003143.1	2485448	T	A	intragenic_variant	gene-YPO_RS01285	n.2485448A>T		A	.	.	.	N	.	.	.	.	.	.	.	.	.	.	.	.	.	.	.	.	.	.	.	.	.	.	.	.	.	.	.	.	.	.	.	.
NC_003143.1	2495165	C	A	intragenic_variant	gene-YPO_RS01285	n.2495165G>T		.	N	N	.	N	A	N	.	N	N	.	N	.	.	N	N	.	N	N	N	N	.	.	.	.	N	.	.	.	.	N	.	N	N	N	.	N
NC_003143.1	2507983	T	G	missense_variant	YPO_RS12170	c.214A>C	p.Thr72Pro	N	.	N	.	N	.	G	G	G	G	.	.	.	.	.	N	.	.	.	.	N	.	G	G	G	G	G	.	.	N	N	.	N	N	N	.	.
NC_003143.1	2507983	T	G	intragenic_variant	gene-YPO_RS01285	n.2507983A>C		N	.	N	.	N	.	G	G	G	G	.	.	.	.	.	N	.	.	.	.	N	.	G	G	G	G	G	.	.	N	N	.	N	N	N	.	.
NC_003143.1	2508389	T	C	missense_variant	YPO_RS12175	c.1867A>G	p.Thr623Ala	C	C	N	C	N	C	C	C	C	C	C	C	C	C	C	C	C	N	C	C	N	C	C	C	C	C	C	C	C	C	C	C	C	C	C	C	C
NC_003143.1	2508389	T	C	intragenic_variant	gene-YPO_RS01285	n.2508389A>G		C	C	N	C	N	C	C	C	C	C	C	C	C	C	C	C	C	N	C	C	N	C	C	C	C	C	C	C	C	C	C	C	C	C	C	C	C
NC_003143.1	2513108	T	A	intragenic_variant	gene-YPO_RS01285	n.2513108A>T		.	N	N	.	N	.	.	.	.	.	.	N	N	N	N	N	.	.	N	.	N	A	.	.	.	.	.	.	N	N	.	.	.	.	.	.	.
NC_003143.1	2513109	C	G	intragenic_variant	gene-YPO_RS01285	n.2513109G>C		.	N	N	.	N	.	.	.	.	.	.	N	N	N	N	N	N	.	N	.	N	G	.	.	.	.	.	.	N	N	.	.	.	.	.	.	.
NC_003143.1	2514932	G	A	missense_variant	YPO_RS12190	c.397G>A	p.Ala133Thr	.	.	A	.	N	.	.	.	.	.	.	.	.	.	.	N	.	.	.	.	.	.	.	.	.	.	.	.	.	N	.	.	.	.	.	.	.
NC_003143.1	2514932	G	A	intragenic_variant	gene-YPO_RS01285	n.2514932C>T		.	.	A	.	N	.	.	.	.	.	.	.	.	.	.	N	.	.	.	.	.	.	.	.	.	.	.	.	.	N	.	.	.	.	.	.	.
NC_003143.1	2519931	C	T	synonymous_variant	YPO_RS12215	c.657C>T	p.Ser219Ser	T	N	T	T	N	.	T	T	T	T	T	.	.	.	.	T	.	T	.	.	.	T	T	T	T	T	T	.	.	.	T	T	N	T	T	T	T
NC_003143.1	2519931	C	T	intragenic_variant	gene-YPO_RS01285	n.2519931G>A		T	N	T	T	N	.	T	T	T	T	T	.	.	.	.	T	.	T	.	.	.	T	T	T	T	T	T	.	.	.	T	T	N	T	T	T	T
NC_003143.1	2528562	C	T	missense_variant	YPO_RS12255	c.731C>T	p.Pro244Leu	.	.	T	.	N	.	.	.	.	.	.	.	N	.	.	N	.	.	.	.	.	.	.	.	.	.	.	.	.	.	.	.	.	.	.	.	.
NC_003143.1	2528562	C	T	intragenic_variant	gene-YPO_RS01285	n.2528562G>A		.	.	T	.	N	.	.	.	.	.	.	.	N	.	.	N	.	.	.	.	.	.	.	.	.	.	.	.	.	.	.	.	.	.	.	.	.
NC_003143.1	2540517	A	T	missense_variant	YPO_RS12295	c.418A>T	p.Ile140Phe	N	N	N	T	N	.	N	N	N	N	T	.	.	.	.	N	.	T	.	.	.	N	N	N	N	N	N	.	.	N	N	N	N	N	N	N	N
NC_003143.1	2540517	A	T	intragenic_variant	gene-YPO_RS01285	n.2540517T>A		N	N	N	T	N	.	N	N	N	N	T	.	.	.	.	N	.	T	.	.	.	N	N	N	N	N	N	.	.	N	N	N	N	N	N	N	N
NC_003143.1	2540519	C	G	missense_variant	YPO_RS12295	c.420C>G	p.Ile140Met	N	N	N	G	N	.	N	N	N	N	G	.	.	.	.	N	.	N	.	.	.	N	N	N	N	N	N	N	.	N	N	N	N	N	N	N	N
NC_003143.1	2540519	C	G	intragenic_variant	gene-YPO_RS01285	n.2540519G>C		N	N	N	G	N	.	N	N	N	N	G	.	.	.	.	N	.	N	.	.	.	N	N	N	N	N	N	N	.	N	N	N	N	N	N	N	N
NC_003143.1	2540521	T	C	missense_variant	YPO_RS12295	c.422T>C	p.Leu141Pro	N	N	N	C	N	.	N	N	N	N	N	.	.	.	.	N	.	N	.	.	.	N	N	N	N	N	N	.	.	N	N	N	N	N	N	N	N
NC_003143.1	2540521	T	C	intragenic_variant	gene-YPO_RS01285	n.2540521A>G		N	N	N	C	N	.	N	N	N	N	N	.	.	.	.	N	.	N	.	.	.	N	N	N	N	N	N	.	.	N	N	N	N	N	N	N	N
NC_003143.1	2540522	C	A	synonymous_variant	YPO_RS12295	c.423C>A	p.Leu141Leu	N	N	N	A	N	.	N	N	N	N	N	.	.	.	.	N	.	N	.	.	.	N	N	N	N	N	N	.	.	N	N	N	N	N	N	N	N
NC_003143.1	2540522	C	A	intragenic_variant	gene-YPO_RS01285	n.2540522G>T		N	N	N	A	N	.	N	N	N	N	N	.	.	.	.	N	.	N	.	.	.	N	N	N	N	N	N	.	.	N	N	N	N	N	N	N	N
NC_003143.1	2542505	G	T	missense_variant	YPO_RS12305	c.1022C>A	p.Pro341His	N	N	N	T	N	.	N	N	N	N	N	.	.	.	.	N	.	N	.	.	.	N	N	N	N	N	N	.	.	N	N	N	N	N	N	N	N
NC_003143.1	2542505	G	T	intragenic_variant	gene-YPO_RS01285	n.2542505C>A		N	N	N	T	N	.	N	N	N	N	N	.	.	.	.	N	.	N	.	.	.	N	N	N	N	N	N	.	.	N	N	N	N	N	N	N	N
NC_003143.1	2542506	G	C	missense_variant	YPO_RS12305	c.1021C>G	p.Pro341Ala	N	N	N	C	N	.	N	N	N	N	N	.	.	.	.	N	.	N	.	.	.	N	N	N	N	N	N	.	.	N	N	N	N	N	N	N	N
NC_003143.1	2542506	G	C	intragenic_variant	gene-YPO_RS01285	n.2542506C>G		N	N	N	C	N	.	N	N	N	N	N	.	.	.	.	N	.	N	.	.	.	N	N	N	N	N	N	.	.	N	N	N	N	N	N	N	N
NC_003143.1	2542507	A	C	synonymous_variant	YPO_RS12305	c.1020T>G	p.Leu340Leu	N	N	N	C	N	.	N	N	N	N	N	.	.	.	.	N	.	N	.	.	.	N	N	N	N	N	N	.	.	N	N	N	N	N	N	N	N
NC_003143.1	2542507	A	C	intragenic_variant	gene-YPO_RS01285	n.2542507T>G		N	N	N	C	N	.	N	N	N	N	N	.	.	.	.	N	.	N	.	.	.	N	N	N	N	N	N	.	.	N	N	N	N	N	N	N	N
NC_003143.1	2547736	G	A	intragenic_variant	gene-YPO_RS01285	n.2547736C>T		.	N	N	.	N	N	.	.	.	.	A	.	.	.	.	.	.	A	.	.	.	.	.	.	.	N	.	.	.	.	A	A	N	A	A	A	A
NC_003143.1	2548551	G	T	missense_variant	YPO_RS12325	c.590C>A	p.Ala197Asp	T	T	T	T	N	T	T	T	T	T	T	T	T	T	T	T	T	T	T	T	T	T	T	T	T	T	T	T	T	T	T	T	T	T	T	T	T
NC_003143.1	2548551	G	T	intragenic_variant	gene-YPO_RS01285	n.2548551C>A		T	T	T	T	N	T	T	T	T	T	T	T	T	T	T	T	T	T	T	T	T	T	T	T	T	T	T	T	T	T	T	T	T	T	T	T	T
NC_003143.1	2549508	A	T	synonymous_variant	YPO_RS12330	c.135A>T	p.Arg45Arg	N	N	N	N	N	N	N	N	T	T	N	N	N	N	N	N	N	N	N	N	N	N	N	N	N	N	N	N	N	N	.	N	N	N	N	.	N
NC_003143.1	2549508	A	T	intragenic_variant	gene-YPO_RS01285	n.2549508T>A		N	N	N	N	N	N	N	N	T	T	N	N	N	N	N	N	N	N	N	N	N	N	N	N	N	N	N	N	N	N	.	N	N	N	N	.	N
NC_003143.1	2549509	A	T	missense_variant	YPO_RS12330	c.136A>T	p.Arg46Trp	N	N	N	N	N	N	N	N	T	T	N	N	N	N	.	N	.	N	N	N	N	N	N	N	N	N	N	N	N	N	.	N	N	N	N	.	N
NC_003143.1	2549509	A	T	intragenic_variant	gene-YPO_RS01285	n.2549509T>A		N	N	N	N	N	N	N	N	T	T	N	N	N	N	.	N	.	N	N	N	N	N	N	N	N	N	N	N	N	N	.	N	N	N	N	.	N
NC_003143.1	2549510	G	A	missense_variant	YPO_RS12330	c.137G>A	p.Arg46Lys	N	N	N	N	N	N	N	N	N	N	N	N	N	N	A	N	N	N	N	N	N	N	N	N	A	N	N	N	N	N	A	A	N	N	N	A	A
NC_003143.1	2549510	G	A	intragenic_variant	gene-YPO_RS01285	n.2549510C>T		N	N	N	N	N	N	N	N	N	N	N	N	N	N	A	N	N	N	N	N	N	N	N	N	A	N	N	N	N	N	A	A	N	N	N	A	A
NC_003143.1	2549511	G	T	missense_variant	YPO_RS12330	c.138G>T	p.Arg46Ser	N	N	N	N	N	N	N	N	.	.	.	N	N	N	T	N	N	N	N	.	N	N	N	N	T	N	N	N	N	N	N	T	N	N	N	N	T
NC_003143.1	2549511	G	T	intragenic_variant	gene-YPO_RS01285	n.2549511C>A		N	N	N	N	N	N	N	N	.	.	.	N	N	N	T	N	N	N	N	.	N	N	N	N	T	N	N	N	N	N	N	T	N	N	N	N	T
NC_003143.1	2549512	C	A	missense_variant	YPO_RS12330	c.139C>A	p.His47Asn	.	N	N	N	N	N	N	N	.	.	.	N	.	N	N	N	N	N	N	.	N	N	N	N	N	N	N	N	N	N	N	N	N	N	N	N	A
NC_003143.1	2549512	C	A	intragenic_variant	gene-YPO_RS01285	n.2549512G>T		.	N	N	N	N	N	N	N	.	.	.	N	.	N	N	N	N	N	N	.	N	N	N	N	N	N	N	N	N	N	N	N	N	N	N	N	A
NC_003143.1	2551201	A	C	missense_variant	YPO_RS12340	c.749A>C	p.Asp250Ala	C	.	N	.	N	.	.	.	.	.	.	.	.	.	.	N	N	.	.	.	N	.	C	N	C	C	C	.	.	.	N	.	.	N	.	.	.
NC_003143.1	2551201	A	C	intragenic_variant	gene-YPO_RS01285	n.2551201T>G		C	.	N	.	N	.	.	.	.	.	.	.	.	.	.	N	N	.	.	.	N	.	C	N	C	C	C	.	.	.	N	.	.	N	.	.	.
NC_003143.1	2551764	G	T	intragenic_variant	gene-YPO_RS01285	n.2551764C>A		N	.	N	.	N	.	N	N	N	N	.	.	.	.	.	.	.	.	.	.	.	.	T	T	N	N	N	.	.	.	.	.	.	.	.	.	.
NC_003143.1	2551765	T	G	intragenic_variant	gene-YPO_RS01285	n.2551765A>C		N	.	N	.	N	.	N	N	N	N	.	.	.	.	.	.	.	.	.	.	.	.	G	N	N	N	N	.	.	.	.	.	.	.	.	.	.
NC_003143.1	2554179	C	T	intragenic_variant	gene-YPO_RS01285	n.2554179G>A		N	N	N	T	N	N	N	N	N	N	N	N	N	T	N	N	T	N	N	N	T	N	N	N	N	N	N	T	T	N	N	N	N	N	N	T	N
NC_003143.1	2554180	G	A	intragenic_variant	gene-YPO_RS01285	n.2554180C>T		N	N	N	A	N	N	N	N	N	N	N	N	N	A	N	N	A	N	N	N	N	N	N	N	N	N	N	N	N	N	N	N	N	N	N	N	N
NC_003143.1	2554181	A	T	intragenic_variant	gene-YPO_RS01285	n.2554181T>A		N	N	N	T	N	N	N	N	N	N	N	N	N	N	N	N	T	N	N	N	N	N	N	N	N	N	N	N	N	N	N	N	N	N	N	N	N
NC_003143.1	2554182	C	T	intragenic_variant	gene-YPO_RS01285	n.2554182G>A		N	N	N	T	N	N	N	N	N	N	N	N	N	N	N	N	N	N	N	N	N	N	N	N	N	N	N	N	N	N	N	N	N	N	N	N	N
NC_003143.1	2562893	C	T	intragenic_variant	gene-YPO_RS01285	n.2562893G>A		N	N	N	T	N	N	N	N	N	N	N	N	N	N	N	N	N	N	N	N	N	N	N	N	N	N	N	N	N	N	N	N	N	N	N	N	N
NC_003143.1	2562897	C	G	intragenic_variant	gene-YPO_RS01285	n.2562897G>C		N	N	N	G	N	N	N	N	N	N	N	N	N	N	N	N	N	N	N	N	N	N	N	N	N	N	N	G	N	N	N	N	N	N	N	N	N
NC_003143.1	2562903	A	C	intragenic_variant	gene-YPO_RS01285	n.2562903T>G		N	N	N	N	N	N	N	N	N	N	N	C	N	N	N	N	N	N	N	N	N	N	N	N	N	N	N	N	N	N	N	N	N	N	N	N	N
NC_003143.1	2562911	G	A	intragenic_variant	gene-YPO_RS01285	n.2562911C>T		N	N	N	A	N	N	N	N	N	N	N	A	A	A	N	N	N	N	N	N	N	A	N	A	A	N	N	A	A	A	N	N	N	N	N	A	N
NC_003143.1	2563053	T	G	intragenic_variant	gene-YPO_RS01285	n.2563053A>C		G	N	.	.	N	.	.	.	.	.	.	.	.	.	.	.	.	.	.	.	.	.	N	N	N	N	N	.	.	.	.	.	.	.	.	.	.
NC_003143.1	2563055	C	T	intragenic_variant	gene-YPO_RS01285	n.2563055G>A		T	.	.	.	N	.	.	.	.	.	.	.	.	.	.	.	.	.	.	.	.	.	N	N	N	N	N	.	.	.	.	.	.	.	.	.	.
NC_003143.1	2568006	C	T	synonymous_variant	YPO_RS12445	c.1590G>A	p.Pro530Pro	.	T	.	.	N	.	.	.	.	.	.	.	.	.	.	.	.	N	.	.	N	.	.	.	.	.	.	.	.	.	.	.	.	.	.	.	.
NC_003143.1	2568006	C	T	intragenic_variant	gene-YPO_RS01285	n.2568006G>A		.	T	.	.	N	.	.	.	.	.	.	.	.	.	.	.	.	N	.	.	N	.	.	.	.	.	.	.	.	.	.	.	.	.	.	.	.
NC_003143.1	2568166	C	G	missense_variant	YPO_RS12445	c.1430G>C	p.Gly477Ala	.	N	N	N	N	.	N	N	N	N	.	N	.	.	N	N	N	N	N	N	N	N	N	N	.	N	N	N	.	N	N	N	G	N	N	N	N
NC_003143.1	2568166	C	G	intragenic_variant	gene-YPO_RS01285	n.2568166G>C		.	N	N	N	N	.	N	N	N	N	.	N	.	.	N	N	N	N	N	N	N	N	N	N	.	N	N	N	.	N	N	N	G	N	N	N	N
NC_003143.1	2568170	C	G	missense_variant	YPO_RS12445	c.1426G>C	p.Gly476Arg	N	N	N	N	N	.	G	N	N	N	N	G	N	N	G	N	N	N	N	G	N	G	N	N	N	G	N	N	N	G	G	N	G	G	N	G	G
NC_003143.1	2568170	C	G	intragenic_variant	gene-YPO_RS01285	n.2568170G>C		N	N	N	N	N	.	G	N	N	N	N	G	N	N	G	N	N	N	N	G	N	G	N	N	N	G	N	N	N	G	G	N	G	G	N	G	G
NC_003143.1	2568173	T	G	missense_variant	YPO_RS12445	c.1423A>C	p.Ile475Leu	G	N	G	N	N	N	G	N	N	N	N	G	N	N	G	G	N	N	N	G	N	G	N	N	N	G	N	N	N	G	G	G	G	G	N	G	G
NC_003143.1	2568173	T	G	intragenic_variant	gene-YPO_RS01285	n.2568173A>C		G	N	G	N	N	N	G	N	N	N	N	G	N	N	G	G	N	N	N	G	N	G	N	N	N	G	N	N	N	G	G	G	G	G	N	G	G
NC_003143.1	2571076	G	A	missense_variant	YPO_RS12450	c.1276G>A	p.Val426Met	.	N	A	.	N	.	.	.	.	.	.	.	.	.	.	N	.	.	.	.	.	.	.	.	.	.	.	.	.	.	.	N	N	.	.	.	.
NC_003143.1	2571076	G	A	intragenic_variant	gene-YPO_RS01285	n.2571076C>T		.	N	A	.	N	.	.	.	.	.	.	.	.	.	.	N	.	.	.	.	.	.	.	.	.	.	.	.	.	.	.	N	N	.	.	.	.
NC_003143.1	2571276	C	T	missense_variant	YPO_RS12455	c.38C>T	p.Thr13Ile	.	.	T	.	N	.	.	.	.	.	.	.	.	.	.	.	.	N	.	.	.	.	.	.	.	.	.	.	.	.	.	.	N	N	.	.	.
NC_003143.1	2571276	C	T	intragenic_variant	gene-YPO_RS01285	n.2571276G>A		.	.	T	.	N	.	.	.	.	.	.	.	.	.	.	.	.	N	.	.	.	.	.	.	.	.	.	.	.	.	.	.	N	N	.	.	.
NC_003143.1	2572799	C	T	stop_gained	YPO_RS12455	c.1561C>T	p.Gln521*	.	.	T	.	N	.	.	.	.	.	.	.	.	.	.	.	.	.	.	.	N	.	.	.	.	.	.	.	.	.	.	.	.	.	.	.	.
NC_003143.1	2572799	C	T	intragenic_variant	gene-YPO_RS01285	n.2572799G>A		.	.	T	.	N	.	.	.	.	.	.	.	.	.	.	.	.	.	.	.	N	.	.	.	.	.	.	.	.	.	.	.	.	.	.	.	.
NC_003143.1	2573631	C	T	missense_variant	YPO_RS12455	c.2393C>T	p.Thr798Ile	N	.	T	.	N	.	.	.	.	.	.	.	.	.	.	.	.	.	.	.	.	.	.	.	.	.	.	.	.	.	.	.	.	.	.	.	.
NC_003143.1	2573631	C	T	intragenic_variant	gene-YPO_RS01285	n.2573631G>A		N	.	T	.	N	.	.	.	.	.	.	.	.	.	.	.	.	.	.	.	.	.	.	.	.	.	.	.	.	.	.	.	.	.	.	.	.
NC_003143.1	2575152	G	A	synonymous_variant	YPO_RS12460	c.846G>A	p.Leu282Leu	A	N	N	A	N	A	A	A	A	A	A	A	A	A	A	N	A	A	A	A	N	A	A	A	A	A	A	A	A	A	N	A	N	A	A	A	A
NC_003143.1	2575152	G	A	intragenic_variant	gene-YPO_RS01285	n.2575152C>T		A	N	N	A	N	A	A	A	A	A	A	A	A	A	A	N	A	A	A	A	N	A	A	A	A	A	A	A	A	A	N	A	N	A	A	A	A
NC_003143.1	2577686	A	G	missense_variant	YPO_RS12465	c.125T>C	p.Met42Thr	G	G	G	G	N	G	G	G	G	G	G	G	G	G	G	G	G	G	G	G	G	G	G	G	G	G	G	G	G	G	G	G	G	G	G	G	G
NC_003143.1	2577686	A	G	intragenic_variant	gene-YPO_RS01285	n.2577686T>C		G	G	G	G	N	G	G	G	G	G	G	G	G	G	G	G	G	G	G	G	G	G	G	G	G	G	G	G	G	G	G	G	G	G	G	G	G
NC_003143.1	2578013	A	G	intragenic_variant	gene-YPO_RS01285	n.2578013T>C		.	N	N	N	N	N	N	N	N	N	N	N	N	.	N	N	N	N	N	N	N	N	.	.	.	.	.	N	G	N	N	N	N	N	N	G	N
NC_003143.1	2582128	C	T	missense_variant	YPO_RS12490	c.499G>A	p.Val167Ile	.	T	N	.	N	.	.	.	.	.	.	.	.	N	.	.	.	.	.	.	.	.	.	.	.	.	.	N	.	.	.	.	.	.	.	.	.
NC_003143.1	2582128	C	T	intragenic_variant	gene-YPO_RS01285	n.2582128G>A		.	T	N	.	N	.	.	.	.	.	.	.	.	N	.	.	.	.	.	.	.	.	.	.	.	.	.	N	.	.	.	.	.	.	.	.	.
NC_003143.1	2596736	A	G	missense_variant	rstB	c.512A>G	p.Asp171Gly	.	.	.	.	N	.	.	.	.	.	.	.	.	.	.	.	.	.	.	.	.	.	G	G	G	G	G	.	.	.	.	.	.	.	.	.	.
NC_003143.1	2596736	A	G	intragenic_variant	gene-YPO_RS01285	n.2596736T>C		.	.	.	.	N	.	.	.	.	.	.	.	.	.	.	.	.	.	.	.	.	.	G	G	G	G	G	.	.	.	.	.	.	.	.	.	.
NC_003143.1	2598188	G	A	missense_variant	YPO_RS12555	c.593G>A	p.Ser198Asn	N	N	N	N	N	.	N	N	N	N	N	.	.	N	.	N	.	N	.	.	N	.	N	N	N	N	.	.	.	N	N	N	N	N	N	A	N
NC_003143.1	2598188	G	A	intragenic_variant	gene-YPO_RS01285	n.2598188C>T		N	N	N	N	N	.	N	N	N	N	N	.	.	N	.	N	.	N	.	.	N	.	N	N	N	N	.	.	.	N	N	N	N	N	N	A	N
NC_003143.1	2601191	C	T	non_coding_transcript_exon_variant	gene-YPO_RS01285	n.547C>T		N	.	T	.	N	.	.	.	.	.	.	.	.	.	.	N	.	.	.	.	.	N	.	.	.	.	.	N	.	.	.	.	.	.	.	.	.
NC_003143.1	2601199	C	T	non_coding_transcript_exon_variant	gene-YPO_RS01285	n.555C>T		.	.	T	.	N	.	.	.	.	.	.	.	.	.	.	N	.	.	.	.	N	.	.	.	.	.	.	N	.	.	.	.	.	.	.	.	.
NC_003143.1	2606315	G	A	synonymous_variant	asr	c.99G>A	p.Ala33Ala	A	N	N	N	N	.	N	N	.	.	.	N	N	.	N	.	.	N	.	.	.	.	N	.	N	.	N	N	.	N	.	N	.	.	.	.	.
NC_003143.1	2606315	G	A	intragenic_variant	gene-YPO_RS01285	n.2606315C>T		A	N	N	N	N	.	N	N	.	.	.	N	N	.	N	.	.	N	.	.	.	.	N	.	N	.	N	N	.	N	.	N	.	.	.	.	.
NC_003143.1	2606328	C	G	missense_variant	asr	c.112C>G	p.Pro38Ala	.	N	N	.	N	.	.	.	.	.	G	.	.	N	.	.	.	.	.	.	.	.	N	.	.	.	.	.	.	N	N	.	.	.	.	.	.
NC_003143.1	2606328	C	G	intragenic_variant	gene-YPO_RS01285	n.2606328G>C		.	N	N	.	N	.	.	.	.	.	G	.	.	N	.	.	.	.	.	.	.	.	N	.	.	.	.	.	.	N	N	.	.	.	.	.	.
NC_003143.1	2606334	G	C	missense_variant	asr	c.118G>C	p.Val40Leu	.	N	N	N	N	N	C	N	C	C	N	N	N	.	.	C	N	N	N	C	N	N	.	N	N	N	N	N	N	N	N	N	N	N	N	N	N
NC_003143.1	2606334	G	C	intragenic_variant	gene-YPO_RS01285	n.2606334C>G		.	N	N	N	N	N	C	N	C	C	N	N	N	.	.	C	N	N	N	C	N	N	.	N	N	N	N	N	N	N	N	N	N	N	N	N	N
NC_003143.1	2606335	T	A	missense_variant	asr	c.119T>A	p.Val40Glu	.	N	N	N	N	N	N	N	A	A	N	N	.	.	.	N	N	N	N	N	N	N	.	N	N	N	.	N	N	N	N	N	N	N	N	N	N
NC_003143.1	2606335	T	A	intragenic_variant	gene-YPO_RS01285	n.2606335A>T		.	N	N	N	N	N	N	N	A	A	N	N	.	.	.	N	N	N	N	N	N	N	.	N	N	N	.	N	N	N	N	N	N	N	N	N	N
NC_003143.1	2606339	T	C	synonymous_variant	asr	c.123T>C	p.His41His	.	N	.	.	N	N	N	N	N	N	N	.	.	.	.	N	N	N	.	N	N	N	.	.	.	.	.	N	.	N	N	N	N	N	N	C	N
NC_003143.1	2606339	T	C	intragenic_variant	gene-YPO_RS01285	n.2606339A>G		.	N	.	.	N	N	N	N	N	N	N	.	.	.	.	N	N	N	.	N	N	N	.	.	.	.	.	N	.	N	N	N	N	N	N	C	N
NC_003143.1	2607034	C	T	missense_variant	YPO_RS12590	c.200C>T	p.Pro67Leu	.	.	.	.	N	T	.	.	.	.	.	.	.	.	.	.	.	.	.	.	.	.	.	.	.	.	.	.	T	.	.	.	.	.	.	.	.
NC_003143.1	2607034	C	T	intragenic_variant	gene-YPO_RS01285	n.2607034G>A		.	.	.	.	N	T	.	.	.	.	.	.	.	.	.	.	.	.	.	.	.	.	.	.	.	.	.	.	T	.	.	.	.	.	.	.	.
NC_003143.1	2610671	G	A	synonymous_variant	hrpA	c.1932C>T	p.Asn644Asn	A	.	.	.	N	.	.	.	.	.	.	.	.	.	.	.	.	.	.	.	.	.	A	A	A	A	A	.	.	.	.	.	.	.	.	.	.
NC_003143.1	2610671	G	A	intragenic_variant	gene-YPO_RS01285	n.2610671C>T		A	.	.	.	N	.	.	.	.	.	.	.	.	.	.	.	.	.	.	.	.	.	A	A	A	A	A	.	.	.	.	.	.	.	.	.	.
NC_003143.1	2616413	G	A	intragenic_variant	gene-YPO_RS01285	n.2616413C>T		N	N	.	N	N	.	.	N	N	N	N	.	N	N	.	.	N	N	.	N	N	N	.	.	N	.	.	.	N	N	N	N	N	N	.	A	N
NC_003143.1	2616431	A	G	intragenic_variant	gene-YPO_RS01285	n.2616431T>C		G	N	G	N	N	N	N	N	N	N	N	N	N	N	N	N	N	N	N	G	N	N	N	N	N	N	N	N	N	N	N	N	N	G	N	G	G
NC_003143.1	2617044	C	T	missense_variant	YPO_RS12630	c.41G>A	p.Gly14Asp	.	.	T	.	N	.	.	.	.	.	.	.	.	.	.	N	.	.	.	.	.	.	.	.	.	.	.	.	.	.	.	.	.	.	.	.	.
NC_003143.1	2617044	C	T	intragenic_variant	gene-YPO_RS01285	n.2617044G>A		.	.	T	.	N	.	.	.	.	.	.	.	.	.	.	N	.	.	.	.	.	.	.	.	.	.	.	.	.	.	.	.	.	.	.	.	.
NC_003143.1	2619611	T	G	missense_variant	YPO_RS12635	c.167A>C	p.Glu56Ala	G	N	G	G	N	G	G	G	G	G	G	G	G	G	G	G	G	N	G	G	G	G	N	G	G	G	G	G	G	G	G	G	G	G	G	G	G
NC_003143.1	2619611	T	G	intragenic_variant	gene-YPO_RS01285	n.2619611A>C		G	N	G	G	N	G	G	G	G	G	G	G	G	G	G	G	G	N	G	G	G	G	N	G	G	G	G	G	G	G	G	G	G	G	G	G	G
NC_003143.1	2619633	G	A	missense_variant	YPO_RS12635	c.145C>T	p.Leu49Phe	.	.	A	.	N	.	.	.	.	.	.	.	.	.	.	.	.	.	.	.	.	.	N	.	.	.	.	.	.	.	.	.	.	.	.	.	.
NC_003143.1	2619633	G	A	intragenic_variant	gene-YPO_RS01285	n.2619633C>T		.	.	A	.	N	.	.	.	.	.	.	.	.	.	.	.	.	.	.	.	.	.	N	.	.	.	.	.	.	.	.	.	.	.	.	.	.
NC_003143.1	2623991	G	A	missense_variant	nifJ	c.221G>A	p.Gly74Asp	A	.	A	.	N	.	A	A	A	A	.	.	.	.	.	.	.	.	.	.	.	.	A	A	A	A	A	.	.	.	.	.	.	.	.	.	.
NC_003143.1	2623991	G	A	intragenic_variant	gene-YPO_RS01285	n.2623991C>T		A	.	A	.	N	.	A	A	A	A	.	.	.	.	.	.	.	.	.	.	.	.	A	A	A	A	A	.	.	.	.	.	.	.	.	.	.
NC_003143.1	2634542	G	A	intragenic_variant	gene-YPO_RS01285	n.2634542C>T		.	.	A	.	N	.	.	.	.	.	.	.	.	.	.	.	.	N	N	N	N	.	.	.	.	.	.	.	.	.	.	.	.	.	.	.	.
NC_003143.1	2639552	C	T	intragenic_variant	gene-YPO_RS01285	n.2639552G>A		.	N	.	.	N	.	.	N	.	.	.	.	.	.	.	.	.	N	T	N	N	.	.	.	.	.	.	.	.	.	.	N	N	N	N	.	.
NC_003143.1	2640369	G	A	missense_variant	YPO_RS12725	c.100G>A	p.Ala34Thr	A	N	N	.	N	.	.	.	.	.	.	.	.	.	.	.	.	.	.	.	.	.	.	.	.	.	.	.	.	.	.	.	.	.	.	.	.
NC_003143.1	2640369	G	A	intragenic_variant	gene-YPO_RS01285	n.2640369C>T		A	N	N	.	N	.	.	.	.	.	.	.	.	.	.	.	.	.	.	.	.	.	.	.	.	.	.	.	.	.	.	.	.	.	.	.	.
NC_003143.1	2640372	G	A	missense_variant	YPO_RS12725	c.103G>A	p.Ala35Thr	A	N	N	.	N	.	.	.	.	.	.	.	.	.	.	.	.	N	.	.	.	.	.	.	.	.	.	.	.	N	.	.	.	.	.	.	.
NC_003143.1	2640372	G	A	intragenic_variant	gene-YPO_RS01285	n.2640372C>T		A	N	N	.	N	.	.	.	.	.	.	.	.	.	.	.	.	N	.	.	.	.	.	.	.	.	.	.	.	N	.	.	.	.	.	.	.
NC_003143.1	2646259	A	G	intragenic_variant	gene-YPO_RS01285	n.2646259T>C		.	.	.	.	N	.	N	N	N	N	.	.	.	.	.	N	.	N	.	.	.	.	.	.	.	.	.	.	G	.	N	N	N	N	.	.	.
NC_003143.1	2650130	C	T	missense_variant	sapC	c.61C>T	p.Arg21Cys	.	N	T	.	N	.	.	.	.	.	.	.	.	N	.	.	.	.	.	.	.	.	.	.	.	.	.	.	.	.	.	.	.	.	.	.	.
NC_003143.1	2650130	C	T	intragenic_variant	gene-YPO_RS01285	n.2650130G>A		.	N	T	.	N	.	.	.	.	.	.	.	.	N	.	.	.	.	.	.	.	.	.	.	.	.	.	.	.	.	.	.	.	.	.	.	.
NC_003143.1	2655012	C	T	intragenic_variant	gene-YPO_RS01285	n.2655012G>A		.	N	.	.	N	T	.	.	.	.	.	.	.	.	.	N	.	N	.	.	.	.	.	.	.	.	.	.	T	.	N	.	N	N	.	.	.
NC_003143.1	2656129	T	G	synonymous_variant	dtpA	c.1050T>G	p.Pro350Pro	.	.	.	.	N	G	.	.	.	.	.	.	.	.	.	.	.	.	.	.	.	.	.	.	.	.	.	.	G	.	.	.	.	.	.	.	.
NC_003143.1	2656129	T	G	intragenic_variant	gene-YPO_RS01285	n.2656129A>C		.	.	.	.	N	G	.	.	.	.	.	.	.	.	.	.	.	.	.	.	.	.	.	.	.	.	.	.	G	.	.	.	.	.	.	.	.
NC_003143.1	2658026	T	C	intragenic_variant	gene-YPO_RS01285	n.2658026A>G		N	N	N	N	N	N	N	C	N	N	N	N	N	C	C	N	N	N	N	N	N	N	N	N	N	N	N	C	N	N	N	N	N	N	N	N	N
NC_003143.1	2658027	G	A	intragenic_variant	gene-YPO_RS01285	n.2658027C>T		N	N	N	N	N	N	N	N	N	N	N	N	N	N	A	N	N	N	N	N	N	N	N	N	N	N	N	A	N	N	N	N	N	N	N	N	N
NC_003143.1	2659971	T	A	intragenic_variant	gene-YPO_RS01285	n.2659971A>T		N	N	N	A	N	N	N	N	N	N	N	N	N	N	N	N	N	N	N	N	N	N	N	N	N	N	N	N	N	N	N	N	N	N	N	N	N
NC_003143.1	2659974	G	A	intragenic_variant	gene-YPO_RS01285	n.2659974C>T		N	N	N	A	N	N	N	N	N	N	N	N	N	N	N	N	N	N	N	N	N	N	N	N	N	N	N	N	N	N	N	N	N	N	N	N	N
NC_003143.1	2659975	T	A	intragenic_variant	gene-YPO_RS01285	n.2659975A>T		N	N	N	A	N	N	N	N	N	N	N	N	N	N	N	N	N	N	N	N	N	N	N	N	N	N	N	N	N	N	N	N	N	N	N	N	N
NC_003143.1	2671194	G	A	intragenic_variant	gene-YPO_RS01285	n.2671194C>T		A	N	N	.	N	.	A	A	A	A	.	.	.	.	.	.	.	.	.	.	.	.	A	A	A	A	A	.	.	.	.	.	.	.	.	.	.
NC_003143.1	2672174	G	A	missense_variant	YPO_RS12885	c.284G>A	p.Gly95Asp	.	.	A	.	N	.	.	.	.	.	.	.	.	.	.	N	.	.	.	.	N	.	.	.	.	.	.	.	.	.	.	.	.	.	.	.	.
NC_003143.1	2672174	G	A	intragenic_variant	gene-YPO_RS01285	n.2672174C>T		.	.	A	.	N	.	.	.	.	.	.	.	.	.	.	N	.	.	.	.	N	.	.	.	.	.	.	.	.	.	.	.	.	.	.	.	.
NC_003143.1	2677286	G	A	missense_variant	rnt	c.365G>A	p.Gly122Asp	N	N	A	.	N	.	.	.	.	.	.	.	.	.	.	.	.	.	.	.	.	.	.	.	.	.	.	.	.	.	.	.	.	.	.	.	.
NC_003143.1	2677286	G	A	intragenic_variant	gene-YPO_RS01285	n.2677286C>T		N	N	A	.	N	.	.	.	.	.	.	.	.	.	.	.	.	.	.	.	.	.	.	.	.	.	.	.	.	.	.	.	.	.	.	.	.
NC_003143.1	2681179	G	A	missense_variant	purR	c.145G>A	p.Ala49Thr	.	.	.	.	N	.	.	.	.	.	.	.	.	.	.	.	.	.	.	A	.	.	.	.	.	.	.	.	.	.	.	.	.	.	.	.	.
NC_003143.1	2681179	G	A	intragenic_variant	gene-YPO_RS01285	n.2681179C>T		.	.	.	.	N	.	.	.	.	.	.	.	.	.	.	.	.	.	.	A	.	.	.	.	.	.	.	.	.	.	.	.	.	.	.	.	.
NC_003143.1	2684181	G	A	missense_variant	YPO_RS12940	c.811G>A	p.Gly271Arg	N	.	A	.	N	.	.	.	.	.	.	.	.	.	.	.	N	.	.	.	.	.	.	.	.	.	.	.	.	.	.	.	.	N	.	.	.
NC_003143.1	2684181	G	A	intragenic_variant	gene-YPO_RS01285	n.2684181C>T		N	.	A	.	N	.	.	.	.	.	.	.	.	.	.	.	N	.	.	.	.	.	.	.	.	.	.	.	.	.	.	.	.	N	.	.	.
NC_003143.1	2684793	A	G	intragenic_variant	gene-YPO_RS01285	n.2684793T>C		G	N	G	G	N	G	G	G	G	G	G	G	G	G	G	G	G	G	G	G	G	G	G	G	G	G	G	G	G	G	G	G	N	G	G	G	G
NC_003143.1	2688564	C	T	intragenic_variant	gene-YPO_RS01285	n.2688564G>A		.	.	T	.	N	.	N	.	.	.	.	.	.	N	.	N	.	.	N	.	.	.	.	.	.	.	.	.	.	N	N	.	N	.	.	.	.
NC_003143.1	2688791	T	C	synonymous_variant	YPO_RS12965	c.16T>C	p.Leu6Leu	.	N	C	.	N	.	.	.	N	N	.	N	.	.	.	N	.	N	N	.	N	N	.	.	N	N	.	.	.	N	N	.	.	N	.	.	.
NC_003143.1	2688791	T	C	intragenic_variant	gene-YPO_RS01285	n.2688791A>G		.	N	C	.	N	.	.	.	N	N	.	N	.	.	.	N	.	N	N	.	N	N	.	.	N	N	.	.	.	N	N	.	.	N	.	.	.
NC_003143.1	2695847	A	T	intragenic_variant	gene-YPO_RS01285	n.2695847T>A		T	N	.	.	N	.	.	.	.	.	.	.	.	.	.	.	.	.	.	.	.	.	.	.	.	.	.	.	.	.	.	.	N	.	.	.	.
NC_003143.1	2721828	C	A	synonymous_variant	arnA	c.45G>T	p.Gly15Gly	.	.	N	.	N	A	.	.	.	.	.	.	.	.	.	.	.	.	.	.	.	.	.	.	.	.	.	.	A	.	.	.	.	.	.	.	.
NC_003143.1	2721828	C	A	intragenic_variant	gene-YPO_RS01285	n.2721828G>T		.	.	N	.	N	A	.	.	.	.	.	.	.	.	.	.	.	.	.	.	.	.	.	.	.	.	.	.	A	.	.	.	.	.	.	.	.
NC_003143.1	2723919	G	A	synonymous_variant	arnB	c.75C>T	p.Gly25Gly	.	N	A	.	N	.	.	.	.	.	.	.	N	.	.	N	.	.	.	.	.	.	.	.	.	.	.	.	.	.	.	.	N	.	.	.	.
NC_003143.1	2723919	G	A	intragenic_variant	gene-YPO_RS01285	n.2723919C>T		.	N	A	.	N	.	.	.	.	.	.	.	N	.	.	N	.	.	.	.	.	.	.	.	.	.	.	.	.	.	.	.	N	.	.	.	.
NC_003143.1	2724423	C	T	missense_variant	btuD	c.679G>A	p.Val227Met	.	N	T	.	N	.	.	.	.	.	.	.	.	.	.	.	.	.	.	.	.	.	.	.	.	.	.	.	.	.	.	.	.	.	.	.	.
NC_003143.1	2724423	C	T	intragenic_variant	gene-YPO_RS01285	n.2724423G>A		.	N	T	.	N	.	.	.	.	.	.	.	.	.	.	.	.	.	.	.	.	.	.	.	.	.	.	.	.	.	.	.	.	.	.	.	.
NC_003143.1	2725715	C	T	intragenic_variant	gene-YPO_RS01285	n.2725715G>A		.	.	.	.	N	T	.	.	.	.	.	.	.	.	.	.	.	.	.	.	.	.	.	.	.	.	.	.	.	.	.	.	.	.	.	.	.
NC_003143.1	2727385	A	G	missense_variant	YPO_RS13140	c.58T>C	p.Ser20Pro	G	N	.	.	N	.	.	.	.	.	.	.	.	.	.	.	.	.	.	.	.	.	G	G	G	G	G	.	.	.	.	.	.	.	.	.	.
NC_003143.1	2727385	A	G	intragenic_variant	gene-YPO_RS01285	n.2727385T>C		G	N	.	.	N	.	.	.	.	.	.	.	.	.	.	.	.	.	.	.	.	.	G	G	G	G	G	.	.	.	.	.	.	.	.	.	.
NC_003143.1	2728526	C	T	missense_variant	pheT	c.1939G>A	p.Gly647Arg	T	N	N	.	N	.	.	.	.	.	.	.	.	.	.	.	.	.	.	.	.	.	N	.	.	.	.	.	.	.	.	.	.	.	.	.	.
NC_003143.1	2728526	C	T	intragenic_variant	gene-YPO_RS01285	n.2728526G>A		T	N	N	.	N	.	.	.	.	.	.	.	.	.	.	.	.	.	.	.	.	.	N	.	.	.	.	.	.	.	.	.	.	.	.	.	.
NC_003143.1	2732999	T	G	synonymous_variant	infC	c.201A>C	p.Ile67Ile	.	N	N	.	N	.	.	.	.	.	.	.	.	.	.	.	.	.	.	.	.	.	.	.	.	.	.	.	G	.	.	.	.	.	.	.	.
NC_003143.1	2732999	T	G	intragenic_variant	gene-YPO_RS01285	n.2732999A>C		.	N	N	.	N	.	.	.	.	.	.	.	.	.	.	.	.	.	.	.	.	.	.	.	.	.	.	.	G	.	.	.	.	.	.	.	.
NC_003143.1	2739149	C	A	synonymous_variant	yfeA	c.408C>A	p.Thr136Thr	A	N	N	A	N	A	A	A	A	A	A	A	A	A	A	N	A	A	A	A	N	A	A	A	A	A	A	A	A	N	A	A	A	A	A	A	A
NC_003143.1	2739149	C	A	intragenic_variant	gene-YPO_RS01285	n.2739149G>T		A	N	N	A	N	A	A	A	A	A	A	A	A	A	A	N	A	A	A	A	N	A	A	A	A	A	A	A	A	N	A	A	A	A	A	A	A
NC_003143.1	2744519	C	T	intragenic_variant	gene-YPO_RS01285	n.2744519G>A		.	T	N	.	N	.	.	.	N	N	.	.	.	.	.	N	.	.	N	.	.	.	.	.	.	.	.	.	.	.	.	.	N	N	N	.	.
NC_003143.1	2744933	A	G	missense_variant	hxpB	c.289A>G	p.Ile97Val	G	N	G	G	N	G	G	G	G	G	G	G	G	G	G	N	G	G	G	G	G	G	G	N	G	G	G	G	G	G	G	G	G	G	G	G	G
NC_003143.1	2744933	A	G	intragenic_variant	gene-YPO_RS01285	n.2744933T>C		G	N	G	G	N	G	G	G	G	G	G	G	G	G	G	N	G	G	G	G	G	G	G	N	G	G	G	G	G	G	G	G	G	G	G	G	G
NC_003143.1	2751666	C	T	missense_variant	YPO_RS13270	c.307G>A	p.Gly103Ser	.	T	.	.	N	.	.	.	.	.	.	.	.	.	.	.	.	.	.	.	.	.	.	.	.	.	.	.	.	.	.	.	.	.	.	.	.
NC_003143.1	2751666	C	T	intragenic_variant	gene-YPO_RS01285	n.2751666G>A		.	T	.	.	N	.	.	.	.	.	.	.	.	.	.	.	.	.	.	.	.	.	.	.	.	.	.	.	.	.	.	.	.	.	.	.	.
NC_003143.1	2753572	A	T	synonymous_variant	YPO_RS13280	c.129T>A	p.Pro43Pro	.	N	.	.	N	T	.	.	.	.	.	.	.	.	.	.	.	N	N	.	.	.	.	.	.	.	.	.	.	.	.	.	.	.	.	.	.
NC_003143.1	2753572	A	T	intragenic_variant	gene-YPO_RS01285	n.2753572T>A		.	N	.	.	N	T	.	.	.	.	.	.	.	.	.	.	.	N	N	.	.	.	.	.	.	.	.	.	.	.	.	.	.	.	.	.	.
NC_003143.1	2754248	G	A	missense_variant	YPO_RS13285	c.118G>A	p.Asp40Asn	.	N	A	.	N	.	.	.	.	.	.	.	.	.	.	.	.	N	.	N	N	.	.	.	.	.	.	.	.	.	N	N	N	N	N	.	.
NC_003143.1	2754248	G	A	intragenic_variant	gene-YPO_RS01285	n.2754248C>T		.	N	A	.	N	.	.	.	.	.	.	.	.	.	.	.	.	N	.	N	N	.	.	.	.	.	.	.	.	.	N	N	N	N	N	.	.
NC_003143.1	2764550	C	T	intragenic_variant	gene-YPO_RS01285	n.2764550G>A		.	N	N	.	N	N	.	.	.	.	.	N	.	.	N	N	.	N	N	N	N	.	.	.	.	N	.	.	T	N	N	N	N	N	N	.	.
NC_003143.1	2765218	T	G	missense_variant	cas3f	c.2740A>C	p.Thr914Pro	G	.	.	.	N	.	.	.	.	.	.	.	.	.	.	.	.	.	.	.	.	.	.	.	.	.	.	.	.	.	.	.	.	.	.	.	.
NC_003143.1	2765218	T	G	intragenic_variant	gene-YPO_RS01285	n.2765218A>C		G	.	.	.	N	.	.	.	.	.	.	.	.	.	.	.	.	.	.	.	.	.	.	.	.	.	.	.	.	.	.	.	.	.	.	.	.
NC_003143.1	2769362	C	T	intragenic_variant	gene-YPO_RS01285	n.2769362G>A		N	N	N	.	N	.	.	.	.	.	.	.	.	.	.	.	.	.	.	.	.	.	N	N	T	N	N	.	.	.	.	.	.	.	.	.	.
NC_003143.1	2769592	A	G	intragenic_variant	gene-YPO_RS01285	n.2769592T>C		.	.	.	.	N	G	.	.	.	.	.	.	.	.	.	.	.	.	.	.	.	.	.	.	.	.	.	.	.	.	.	.	.	.	.	.	.
NC_003143.1	2769593	C	A	intragenic_variant	gene-YPO_RS01285	n.2769593G>T		.	.	N	.	N	A	.	.	.	.	.	.	.	.	.	.	.	.	.	.	.	.	.	.	.	.	.	.	.	.	.	.	.	.	.	.	.
NC_003143.1	2769682	A	T,C	intragenic_variant	gene-YPO_RS01285	n.2769682T>G		.	N	N	.	N	N	.	.	.	.	N	.	.	.	.	N	.	.	.	.	.	.	.	.	.	N	.	.	T	.	N	N	N	N	C	C	N
NC_003143.1	2769682	A	T,C	intragenic_variant	gene-YPO_RS01285	n.2769682T>A		.	N	N	.	N	N	.	.	.	.	N	.	.	.	.	N	.	.	.	.	.	.	.	.	.	N	.	.	T	.	N	N	N	N	C	C	N
NC_003143.1	2769683	A	G,C	intragenic_variant	gene-YPO_RS01285	n.2769683T>G		N	N	N	.	N	N	G	G	N	N	N	.	.	.	.	N	.	C	.	.	.	.	G	G	G	G	N	.	C	.	N	N	N	N	.	N	N
NC_003143.1	2769683	A	G,C	intragenic_variant	gene-YPO_RS01285	n.2769683T>C		N	N	N	.	N	N	G	G	N	N	N	.	.	.	.	N	.	C	.	.	.	.	G	G	G	G	N	.	C	.	N	N	N	N	.	N	N
NC_003143.1	2769684	A	T,G	intragenic_variant	gene-YPO_RS01285	n.2769684T>C		N	N	N	.	N	N	T	T	N	N	N	.	.	.	.	N	.	.	.	.	.	N	T	T	T	T	N	.	G	.	N	N	N	N	N	N	N
NC_003143.1	2769684	A	T,G	intragenic_variant	gene-YPO_RS01285	n.2769684T>A		N	N	N	.	N	N	T	T	N	N	N	.	.	.	.	N	.	.	.	.	.	N	T	T	T	T	N	.	G	.	N	N	N	N	N	N	N
NC_003143.1	2769685	A	G	intragenic_variant	gene-YPO_RS01285	n.2769685T>C		N	N	N	G	N	N	.	.	N	N	N	.	.	.	.	N	.	.	.	.	.	N	.	.	.	N	N	.	N	.	N	N	N	N	N	N	N
NC_003143.1	2769687	G	T	intragenic_variant	gene-YPO_RS01285	n.2769687C>A		N	N	N	T	N	N	N	.	N	N	N	.	.	.	.	N	.	N	.	.	.	N	.	N	N	N	N	.	N	.	N	N	N	N	N	N	N
NC_003143.1	2769708	C	G	intragenic_variant	gene-YPO_RS01285	n.2769708G>C		N	N	N	N	N	N	N	N	N	N	N	.	.	.	.	N	.	N	N	N	N	N	N	N	N	G	N	.	N	.	N	N	N	N	N	N	N
NC_003143.1	2769709	A	G	intragenic_variant	gene-YPO_RS01285	n.2769709T>C		N	N	N	N	N	N	N	N	N	N	N	.	.	.	.	N	.	N	.	N	N	N	N	N	N	G	N	.	N	.	N	N	N	N	N	N	N
NC_003143.1	2769742	T	A	intragenic_variant	gene-YPO_RS01285	n.2769742A>T		N	N	N	N	N	N	N	N	N	N	N	N	N	A	N	N	N	N	N	N	N	N	N	N	N	N	N	N	N	N	N	N	N	N	N	N	N
NC_003143.1	2769767	A	T	intragenic_variant	gene-YPO_RS01285	n.2769767T>A		N	N	N	N	N	N	N	N	N	N	N	N	N	N	N	N	N	N	N	N	N	N	N	N	N	T	N	N	N	N	N	N	N	N	N	N	N
NC_003143.1	2769771	G	A,T	intragenic_variant	gene-YPO_RS01285	n.2769771C>T		N	N	N	A	N	N	N	N	N	N	N	N	N	T	N	N	N	N	N	N	N	N	N	N	N	.	N	N	N	N	N	N	N	N	N	N	N
NC_003143.1	2769771	G	A,T	intragenic_variant	gene-YPO_RS01285	n.2769771C>A		N	N	N	A	N	N	N	N	N	N	N	N	N	T	N	N	N	N	N	N	N	N	N	N	N	.	N	N	N	N	N	N	N	N	N	N	N
NC_003143.1	2769772	C	A	intragenic_variant	gene-YPO_RS01285	n.2769772G>T		N	N	N	A	N	N	N	N	N	N	N	N	N	.	N	N	N	N	N	N	N	N	N	N	N	.	N	N	N	N	N	N	N	N	N	N	N
NC_003143.1	2769773	G	C,A,T	intragenic_variant	gene-YPO_RS01285	n.2769773C>T		N	N	N	C	N	N	N	N	N	N	N	N	N	A	N	N	N	N	N	N	N	N	N	N	N	T	N	N	N	N	N	N	N	N	N	N	N
NC_003143.1	2769773	G	C,A,T	intragenic_variant	gene-YPO_RS01285	n.2769773C>G		N	N	N	C	N	N	N	N	N	N	N	N	N	A	N	N	N	N	N	N	N	N	N	N	N	T	N	N	N	N	N	N	N	N	N	N	N
NC_003143.1	2769773	G	C,A,T	intragenic_variant	gene-YPO_RS01285	n.2769773C>A		N	N	N	C	N	N	N	N	N	N	N	N	N	A	N	N	N	N	N	N	N	N	N	N	N	T	N	N	N	N	N	N	N	N	N	N	N
NC_003143.1	2769774	G	A	intragenic_variant	gene-YPO_RS01285	n.2769774C>T		N	N	N	A	N	N	N	N	N	N	N	N	.	.	N	N	N	N	N	N	N	N	N	N	N	.	N	.	N	N	N	N	N	N	N	N	N
NC_003143.1	2771483	C	A	intragenic_variant	gene-YPO_RS01285	n.2771483G>T		N	N	N	N	N	.	.	N	N	N	N	.	N	N	.	N	.	N	N	N	.	N	.	N	.	N	N	N	.	.	.	N	N	N	.	N	A
NC_003143.1	2773647	A	G	missense_variant	YPO_RS13360	c.749T>C	p.Val250Ala	.	.	.	.	N	G	.	.	.	.	.	.	.	.	.	.	.	.	.	.	.	.	.	N	.	.	.	.	G	.	.	.	.	.	.	.	.
NC_003143.1	2773647	A	G	intragenic_variant	gene-YPO_RS01285	n.2773647T>C		.	.	.	.	N	G	.	.	.	.	.	.	.	.	.	.	.	.	.	.	.	.	.	N	.	.	.	.	G	.	.	.	.	.	.	.	.
NC_003143.1	2783198	C	T	missense_variant	ugpC	c.602C>T	p.Ala201Val	N	T	.	.	N	.	.	.	.	.	.	.	.	.	.	.	.	.	.	.	.	.	.	.	.	.	.	.	.	.	.	.	.	.	.	.	.
NC_003143.1	2783198	C	T	intragenic_variant	gene-YPO_RS01285	n.2783198G>A		N	T	.	.	N	.	.	.	.	.	.	.	.	.	.	.	.	.	.	.	.	.	.	.	.	.	.	.	.	.	.	.	.	.	.	.	.
NC_003143.1	2784484	C	T	intragenic_variant	gene-YPO_RS01285	n.2784484G>A		.	N	T	.	N	.	.	.	N	N	.	.	.	.	.	.	.	N	N	N	N	.	.	.	.	N	.	.	.	.	.	.	N	N	.	.	.
NC_003143.1	2787770	T	G	missense_variant	YPO_RS13430	c.725A>C	p.Asn242Thr	.	.	.	.	N	G	.	.	.	.	.	.	.	.	.	N	.	.	.	.	.	.	.	.	.	.	.	.	.	.	.	.	.	.	.	.	.
NC_003143.1	2787770	T	G	intragenic_variant	gene-YPO_RS01285	n.2787770A>C		.	.	.	.	N	G	.	.	.	.	.	.	.	.	.	N	.	.	.	.	.	.	.	.	.	.	.	.	.	.	.	.	.	.	.	.	.
NC_003143.1	2789894	C	T	missense_variant	YPO_RS13445	c.228G>A	p.Met76Ile	.	N	T	.	N	.	.	.	N	N	.	.	.	.	.	.	.	N	N	N	N	.	.	.	.	.	.	.	.	.	N	N	.	N	N	.	.
NC_003143.1	2789894	C	T	intragenic_variant	gene-YPO_RS01285	n.2789894G>A		.	N	T	.	N	.	.	.	N	N	.	.	.	.	.	.	.	N	N	N	N	.	.	.	.	.	.	.	.	.	N	N	.	N	N	.	.
NC_003143.1	2790810	A	C	synonymous_variant	cdiA	c.6909T>G	p.Gly2303Gly	.	.	.	.	N	C	.	.	.	.	.	.	.	.	.	N	.	.	.	.	.	.	.	.	.	.	.	.	.	N	.	.	.	.	.	.	.
NC_003143.1	2790810	A	C	intragenic_variant	gene-YPO_RS01285	n.2790810T>G		.	.	.	.	N	C	.	.	.	.	.	.	.	.	.	N	.	.	.	.	.	.	.	.	.	.	.	.	.	N	.	.	.	.	.	.	.
NC_003143.1	2795630	C	T	missense_variant	cdiA	c.2089G>A	p.Ala697Thr	.	.	.	.	N	.	.	.	.	.	.	.	.	.	.	.	.	.	.	.	.	.	.	.	.	.	.	.	T	.	.	.	.	.	.	.	.
NC_003143.1	2795630	C	T	intragenic_variant	gene-YPO_RS01285	n.2795630G>A		.	.	.	.	N	.	.	.	.	.	.	.	.	.	.	.	.	.	.	.	.	.	.	.	.	.	.	.	T	.	.	.	.	.	.	.	.
NC_003143.1	2797557	A	G	synonymous_variant	cdiA	c.162T>C	p.Ser54Ser	.	.	N	.	N	.	.	.	.	.	.	.	.	.	.	.	.	.	.	.	.	.	.	.	.	.	.	.	G	.	.	.	.	.	.	.	.
NC_003143.1	2797557	A	G	intragenic_variant	gene-YPO_RS01285	n.2797557T>C		.	.	N	.	N	.	.	.	.	.	.	.	.	.	.	.	.	.	.	.	.	.	.	.	.	.	.	.	G	.	.	.	.	.	.	.	.
NC_003143.1	2797988	A	G	synonymous_variant	YPO_RS13455	c.1575T>C	p.Arg525Arg	.	.	.	.	N	G	.	.	.	.	.	.	.	.	.	N	.	.	.	.	.	.	.	.	.	.	.	.	G	.	.	.	.	.	.	.	.
NC_003143.1	2797988	A	G	intragenic_variant	gene-YPO_RS01285	n.2797988T>C		.	.	.	.	N	G	.	.	.	.	.	.	.	.	.	N	.	.	.	.	.	.	.	.	.	.	.	.	G	.	.	.	.	.	.	.	.
NC_003143.1	2807491	G	T	missense_variant	YPO_RS13485	c.337G>T	p.Ala113Ser	.	N	.	.	N	.	.	.	.	.	.	.	.	.	.	.	.	.	.	.	.	.	.	.	.	.	.	.	.	T	.	.	.	.	.	.	.
NC_003143.1	2807491	G	T	intragenic_variant	gene-YPO_RS01285	n.2807491C>A		.	N	.	.	N	.	.	.	.	.	.	.	.	.	.	.	.	.	.	.	.	.	.	.	.	.	.	.	.	T	.	.	.	.	.	.	.
NC_003143.1	2808114	G	A	synonymous_variant	YPO_RS13485	c.960G>A	p.Gln320Gln	N	.	A	.	N	.	.	.	.	.	.	.	.	.	.	.	.	.	.	.	.	.	.	.	.	.	.	.	.	.	.	.	.	.	.	.	.
NC_003143.1	2808114	G	A	intragenic_variant	gene-YPO_RS01285	n.2808114C>T		N	.	A	.	N	.	.	.	.	.	.	.	.	.	.	.	.	.	.	.	.	.	.	.	.	.	.	.	.	.	.	.	.	.	.	.	.
NC_003143.1	2810815	C	T	stop_gained	YPO_RS13500	c.914G>A	p.Trp305*	.	N	T	.	N	.	.	.	.	.	.	.	.	.	.	.	.	N	N	.	.	.	.	.	.	.	.	.	.	.	.	N	.	.	.	.	.
NC_003143.1	2810815	C	T	intragenic_variant	gene-YPO_RS01285	n.2810815G>A		.	N	T	.	N	.	.	.	.	.	.	.	.	.	.	.	.	N	N	.	.	.	.	.	.	.	.	.	.	.	.	N	.	.	.	.	.
NC_003143.1	2812384	G	T	missense_variant	YPO_RS13505	c.587C>A	p.Pro196Gln	.	N	.	.	N	T	.	.	.	.	.	.	.	.	.	N	.	.	.	.	.	.	.	.	.	.	.	N	T	.	.	.	.	.	.	.	.
NC_003143.1	2812384	G	T	intragenic_variant	gene-YPO_RS01285	n.2812384C>A		.	N	.	.	N	T	.	.	.	.	.	.	.	.	.	N	.	.	.	.	.	.	.	.	.	.	.	N	T	.	.	.	.	.	.	.	.
NC_003143.1	2814010	C	T	missense_variant	YPO_RS13510	c.371G>A	p.Gly124Glu	N	N	T	.	N	N	N	N	N	N	.	N	.	.	.	N	.	N	N	N	N	.	.	.	.	N	.	.	.	.	N	N	N	N	N	N	N
NC_003143.1	2814010	C	T	intragenic_variant	gene-YPO_RS01285	n.2814010G>A		N	N	T	.	N	N	N	N	N	N	.	N	.	.	.	N	.	N	N	N	N	.	.	.	.	N	.	.	.	.	N	N	N	N	N	N	N
NC_003143.1	2819408	C	T	synonymous_variant	tam	c.447C>T	p.Gly149Gly	.	N	T	.	N	.	.	.	.	.	.	.	.	.	.	N	.	.	.	.	.	.	.	.	.	.	.	N	.	.	.	.	.	.	.	.	.
NC_003143.1	2819408	C	T	intragenic_variant	gene-YPO_RS01285	n.2819408G>A		.	N	T	.	N	.	.	.	.	.	.	.	.	.	.	N	.	.	.	.	.	.	.	.	.	.	.	N	.	.	.	.	.	.	.	.	.
NC_003143.1	2824383	T	G	synonymous_variant	glnQ	c.438T>G	p.Ala146Ala	.	.	N	.	N	.	N	.	.	.	N	.	.	.	N	N	N	.	N	.	G	N	.	.	.	N	.	.	.	N	.	.	N	.	.	.	.
NC_003143.1	2824383	T	G	intragenic_variant	gene-YPO_RS01285	n.2824383A>C		.	.	N	.	N	.	N	.	.	.	N	.	.	.	N	N	N	.	N	.	G	N	.	.	.	N	.	.	.	N	.	.	N	.	.	.	.
NC_003143.1	2826179	T	A	missense_variant	YPO_RS13570	c.28A>T	p.Thr10Ser	.	.	.	.	N	A	.	.	.	.	.	.	.	.	.	.	.	.	.	.	.	.	.	.	.	.	.	.	A	.	.	.	.	.	.	.	.
NC_003143.1	2826179	T	A	intragenic_variant	gene-YPO_RS01285	n.2826179A>T		.	.	.	.	N	A	.	.	.	.	.	.	.	.	.	.	.	.	.	.	.	.	.	.	.	.	.	.	A	.	.	.	.	.	.	.	.
NC_003143.1	2828136	A	G	intragenic_variant	gene-YPO_RS01285	n.2828136T>C		.	.	.	.	N	G	.	.	.	.	.	.	.	.	.	.	.	N	.	.	.	.	.	.	.	.	.	.	N	.	.	.	.	.	.	.	.
NC_003143.1	2829833	A	G	missense_variant	rlmF	c.106T>C	p.Cys36Arg	.	N	.	.	N	G	.	.	.	.	.	.	.	.	.	.	.	N	.	.	.	.	.	.	.	.	.	.	G	.	.	.	.	.	.	.	.
NC_003143.1	2829833	A	G	intragenic_variant	gene-YPO_RS01285	n.2829833T>C		.	N	.	.	N	G	.	.	.	.	.	.	.	.	.	.	.	N	.	.	.	.	.	.	.	.	.	.	G	.	.	.	.	.	.	.	.
NC_003143.1	2836077	G	A	missense_variant	menD	c.1580C>T	p.Ala527Val	.	N	.	.	N	.	.	.	.	.	.	.	.	.	.	N	.	N	.	.	N	.	.	.	.	N	.	N	A	N	.	.	.	N	.	.	N
NC_003143.1	2836077	G	A	intragenic_variant	gene-YPO_RS01285	n.2836077C>T		.	N	.	.	N	.	.	.	.	.	.	.	.	.	.	N	.	N	.	.	N	.	.	.	.	N	.	N	A	N	.	.	.	N	.	.	N
NC_003143.1	2846449	A	C	intragenic_variant	gene-YPO_RS01285	n.2846449T>G		.	N	N	.	N	.	.	.	.	.	C	.	.	.	.	.	.	.	.	.	N	.	.	.	.	.	.	.	.	.	.	.	.	.	.	.	.
NC_003143.1	2856510	T	G	missense_variant	nuoN	c.31A>C	p.Met11Leu	.	.	N	.	N	.	.	.	.	.	.	.	.	.	.	.	.	.	.	N	.	.	.	.	.	.	.	.	.	.	.	.	.	.	.	.	G
NC_003143.1	2856510	T	G	intragenic_variant	gene-YPO_RS01285	n.2856510A>C		.	.	N	.	N	.	.	.	.	.	.	.	.	.	.	.	.	.	.	N	.	.	.	.	.	.	.	.	.	.	.	.	.	.	.	.	G
NC_003143.1	2859193	A	G	synonymous_variant	nuoL	c.771T>C	p.His257His	.	N	N	.	N	.	.	.	.	.	N	N	.	N	N	N	.	.	.	.	G	.	.	.	.	N	.	N	.	N	.	N	N	N	.	.	.
NC_003143.1	2859193	A	G	intragenic_variant	gene-YPO_RS01285	n.2859193T>C		.	N	N	.	N	.	.	.	.	.	N	N	.	N	N	N	.	.	.	.	G	.	.	.	.	N	.	N	.	N	.	N	N	N	.	.	.
NC_003143.1	2863092	G	A	synonymous_variant	nuoG	c.2001C>T	p.Ser667Ser	.	N	N	.	N	.	.	.	.	.	A	.	.	.	.	.	.	.	.	.	.	.	.	.	.	.	.	.	.	.	.	.	.	.	.	.	.
NC_003143.1	2863092	G	A	intragenic_variant	gene-YPO_RS01285	n.2863092C>T		.	N	N	.	N	.	.	.	.	.	A	.	.	.	.	.	.	.	.	.	.	.	.	.	.	.	.	.	.	.	.	.	.	.	.	.	.
NC_003143.1	2868168	G	A	synonymous_variant	nuoC	c.756C>T	p.His252His	.	.	A	.	N	.	.	.	.	.	.	N	.	N	.	N	.	.	.	.	.	.	N	.	.	.	.	.	.	.	.	.	.	.	.	.	.
NC_003143.1	2868168	G	A	intragenic_variant	gene-YPO_RS01285	n.2868168C>T		.	.	A	.	N	.	.	.	.	.	.	N	.	N	.	N	.	.	.	.	.	.	N	.	.	.	.	.	.	.	.	.	.	.	.	.	.
NC_003143.1	2872098	G	A	intragenic_variant	gene-YPO_RS01285	n.2872098C>T		A	N	.	.	N	.	.	.	.	.	.	.	.	.	.	.	.	N	N	.	N	.	.	.	.	N	.	.	.	.	N	N	N	.	N	N	N
NC_003143.1	2877295	G	A	missense_variant	YPO_RS13780	c.596C>T	p.Ser199Leu	A	A	A	A	N	.	A	A	A	A	A	.	.	.	.	A	.	A	.	.	.	A	A	A	A	A	A	.	.	.	A	A	A	A	A	A	A
NC_003143.1	2877295	G	A	intragenic_variant	gene-YPO_RS01285	n.2877295C>T		A	A	A	A	N	.	A	A	A	A	A	.	.	.	.	A	.	A	.	.	.	A	A	A	A	A	A	.	.	.	A	A	A	A	A	A	A
NC_003143.1	2878812	G	A	intragenic_variant	gene-YPO_RS01285	n.2878812C>T		.	N	.	.	N	.	.	.	.	.	N	.	.	.	.	.	.	N	N	N	N	.	.	.	.	.	.	.	.	N	N	N	A	N	N	A	N
NC_003143.1	2878814	A	C	intragenic_variant	gene-YPO_RS01285	n.2878814T>G		.	N	.	.	N	.	.	.	.	.	N	.	.	.	.	.	.	N	N	N	N	.	.	.	.	.	.	.	.	N	N	N	N	N	N	C	N
NC_003143.1	2880051	C	T	synonymous_variant	ackA	c.318C>T	p.Thr106Thr	.	T	.	.	N	.	.	.	.	.	.	.	.	.	.	.	.	.	.	.	.	.	.	.	.	.	.	.	.	.	.	.	.	.	.	.	.
NC_003143.1	2880051	C	T	intragenic_variant	gene-YPO_RS01285	n.2880051G>A		.	T	.	.	N	.	.	.	.	.	.	.	.	.	.	.	.	.	.	.	.	.	.	.	.	.	.	.	.	.	.	.	.	.	.	.	.
NC_003143.1	2884813	C	A	intragenic_variant	gene-YPO_RS01285	n.2884813G>T		N	N	N	.	N	.	.	.	.	.	.	.	.	.	.	.	.	N	N	.	.	.	N	N	A	N	N	.	.	.	N	N	N	N	N	.	.
NC_003143.1	2884814	A	T	intragenic_variant	gene-YPO_RS01285	n.2884814T>A		N	N	N	.	N	.	.	.	.	.	.	.	.	.	.	.	.	N	N	.	.	.	N	N	T	N	N	.	.	.	N	N	N	N	N	.	.
NC_003143.1	2884831	C	A	intragenic_variant	gene-YPO_RS01285	n.2884831G>T		N	N	N	.	N	N	N	N	N	N	.	.	.	.	.	N	N	N	N	.	N	.	A	N	N	N	N	.	.	N	N	N	N	.	N	.	.
NC_003143.1	2884832	C	A	intragenic_variant	gene-YPO_RS01285	n.2884832G>T		N	N	N	.	N	N	N	N	N	N	.	.	.	N	.	N	N	N	N	.	N	.	A	N	N	N	N	.	.	N	N	N	N	.	N	.	.
NC_003143.1	2884833	A	T	intragenic_variant	gene-YPO_RS01285	n.2884833T>A		N	N	N	.	N	N	N	N	N	N	.	.	.	.	.	N	N	N	N	.	N	.	T	N	N	N	N	.	.	N	N	N	N	.	N	N	.
NC_003143.1	2885777	G	T	missense_variant	YPO_RS13815	c.242G>T	p.Arg81Ile	.	.	.	.	N	N	.	.	.	.	.	.	.	.	.	.	.	.	.	.	N	.	.	.	.	.	.	.	T	.	.	.	.	.	.	.	.
NC_003143.1	2885777	G	T	intragenic_variant	gene-YPO_RS01285	n.2885777C>A		.	.	.	.	N	N	.	.	.	.	.	.	.	.	.	.	.	.	.	.	N	.	.	.	.	.	.	.	T	.	.	.	.	.	.	.	.
NC_003143.1	2887084	A	C	missense_variant	YPO_RS13825	c.849T>G	p.Cys283Trp	N	N	N	C	N	N	N	N	N	N	N	N	N	N	N	N	N	N	N	N	N	N	N	N	N	N	N	N	N	N	N	N	N	N	N	N	N
NC_003143.1	2887084	A	C	intragenic_variant	gene-YPO_RS01285	n.2887084T>G		N	N	N	C	N	N	N	N	N	N	N	N	N	N	N	N	N	N	N	N	N	N	N	N	N	N	N	N	N	N	N	N	N	N	N	N	N
NC_003143.1	2887086	A	T	missense_variant	YPO_RS13825	c.847T>A	p.Cys283Ser	N	N	N	T	N	N	N	N	N	N	N	N	N	N	N	N	N	N	T	T	N	N	N	N	N	N	N	N	N	T	N	N	N	N	N	N	T
NC_003143.1	2887086	A	T	intragenic_variant	gene-YPO_RS01285	n.2887086T>A		N	N	N	T	N	N	N	N	N	N	N	N	N	N	N	N	N	N	T	T	N	N	N	N	N	N	N	N	N	T	N	N	N	N	N	N	T
NC_003143.1	2887088	T	A	missense_variant	YPO_RS13825	c.845A>T	p.Asp282Val	N	N	N	N	N	N	A	N	N	N	N	N	N	N	N	N	N	N	A	A	N	N	N	N	N	N	N	N	A	A	N	N	N	N	N	N	A
NC_003143.1	2887088	T	A	intragenic_variant	gene-YPO_RS01285	n.2887088A>T		N	N	N	N	N	N	A	N	N	N	N	N	N	N	N	N	N	N	A	A	N	N	N	N	N	N	N	N	A	A	N	N	N	N	N	N	A
NC_003143.1	2887091	C	T	missense_variant	YPO_RS13825	c.842G>A	p.Arg281Gln	N	N	N	N	N	N	.	.	N	N	.	T	N	N	N	N	.	N	.	.	N	N	N	N	N	N	N	.	.	.	N	N	N	N	N	N	.
NC_003143.1	2887091	C	T	intragenic_variant	gene-YPO_RS01285	n.2887091G>A		N	N	N	N	N	N	.	.	N	N	.	T	N	N	N	N	.	N	.	.	N	N	N	N	N	N	N	.	.	.	N	N	N	N	N	N	.
NC_003143.1	2894703	T	C	missense_variant	YPO_RS13835	c.220A>G	p.Thr74Ala	C	N	N	C	N	N	C	C	C	C	C	N	.	.	N	N	C	C	C	C	C	C	C	C	C	C	C	C	C	N	C	C	C	C	C	C	C
NC_003143.1	2894703	T	C	intragenic_variant	gene-YPO_RS01285	n.2894703A>G		C	N	N	C	N	N	C	C	C	C	C	N	.	.	N	N	C	C	C	C	C	C	C	C	C	C	C	C	C	N	C	C	C	C	C	C	C
NC_003143.1	2895312	C	T	intragenic_variant	gene-YPO_RS01285	n.2895312G>A		N	N	N	T	N	N	N	N	N	N	N	N	N	T	T	N	N	N	N	N	N	N	N	N	N	N	N	N	N	N	N	N	N	N	N	N	N
NC_003143.1	2895315	C	T	intragenic_variant	gene-YPO_RS01285	n.2895315G>A		N	N	N	T	N	N	N	N	N	N	N	N	N	N	N	N	N	N	N	N	N	N	N	N	N	N	N	N	N	N	N	N	N	N	N	N	N
NC_003143.1	2895316	G	A	intragenic_variant	gene-YPO_RS01285	n.2895316C>T		N	N	N	A	N	N	N	N	N	N	N	N	N	N	N	N	N	N	N	N	N	N	N	N	N	N	N	N	N	N	N	N	N	N	N	N	N
NC_003143.1	2895338	T	A	intragenic_variant	gene-YPO_RS01285	n.2895338A>T		N	N	N	A	N	N	N	N	N	N	N	N	N	N	N	N	N	N	N	N	N	N	N	N	N	N	N	N	N	N	N	N	N	N	N	N	N
NC_003143.1	2895341	G	T,A	intragenic_variant	gene-YPO_RS01285	n.2895341C>T		N	N	N	T	N	N	N	N	N	N	N	N	N	N	N	N	N	N	N	N	N	N	N	N	N	N	N	N	A	N	N	N	N	N	N	N	N
NC_003143.1	2895341	G	T,A	intragenic_variant	gene-YPO_RS01285	n.2895341C>A		N	N	N	T	N	N	N	N	N	N	N	N	N	N	N	N	N	N	N	N	N	N	N	N	N	N	N	N	A	N	N	N	N	N	N	N	N
NC_003143.1	2895342	T	C	intragenic_variant	gene-YPO_RS01285	n.2895342A>G		N	N	N	.	N	.	N	N	N	N	N	N	N	N	N	N	N	N	N	N	N	N	N	N	N	N	N	N	C	N	N	N	N	N	N	N	N
NC_003143.1	2895433	G	C	intragenic_variant	gene-YPO_RS01285	n.2895433C>G		N	N	N	.	N	.	C	.	N	N	C	.	.	.	.	N	.	N	.	.	.	N	N	N	N	C	N	.	.	.	N	N	N	N	N	N	N
NC_003143.1	2895435	C	A	intragenic_variant	gene-YPO_RS01285	n.2895435G>T		N	N	N	A	N	.	N	A	N	N	N	.	.	.	.	N	.	N	.	.	.	N	N	N	N	.	N	.	.	.	N	N	N	N	N	N	N
NC_003143.1	2895437	A	T	intragenic_variant	gene-YPO_RS01285	n.2895437T>A		N	N	N	T	N	.	N	N	N	N	N	.	.	.	.	N	.	N	.	.	.	N	N	N	N	.	N	.	.	.	N	N	N	N	N	N	N
NC_003143.1	2895438	G	C	intragenic_variant	gene-YPO_RS01285	n.2895438C>G		N	N	N	C	N	.	N	N	N	N	N	.	.	.	.	N	.	N	.	.	.	N	N	N	N	.	N	.	.	.	N	N	N	N	N	N	N
NC_003143.1	2895457	G	A	intragenic_variant	gene-YPO_RS01285	n.2895457C>T		N	N	N	A	N	.	N	N	N	N	N	.	.	.	.	N	.	N	.	.	.	N	N	N	N	N	N	.	.	.	N	N	N	N	N	N	N
NC_003143.1	2895458	C	T	intragenic_variant	gene-YPO_RS01285	n.2895458G>A		N	N	N	T	N	.	N	N	N	N	N	.	.	.	.	N	.	N	.	.	.	N	N	N	T	N	N	.	.	.	N	N	N	N	N	N	N
NC_003143.1	2895460	G	C	intragenic_variant	gene-YPO_RS01285	n.2895460C>G		N	N	N	C	N	.	N	C	N	N	N	.	.	.	.	N	.	N	.	.	.	N	N	N	C	N	N	.	.	.	N	N	N	N	C	N	N
NC_003143.1	2895461	T	A	intragenic_variant	gene-YPO_RS01285	n.2895461A>T		N	N	N	A	N	.	N	A	A	A	N	.	.	.	.	N	.	N	.	.	.	N	N	A	A	N	N	.	.	.	N	N	N	N	A	N	N
NC_003143.1	2895462	A	G	intragenic_variant	gene-YPO_RS01285	n.2895462T>C		N	N	N	G	N	.	N	G	G	G	N	.	.	.	.	N	.	N	.	.	.	N	N	G	G	G	G	.	.	.	N	N	N	N	G	N	G
NC_003143.1	2896604	G	A	intragenic_variant	gene-YPO_RS01285	n.2896604C>T		.	N	N	N	N	N	N	N	N	N	N	N	N	N	N	N	N	N	.	.	N	N	N	N	N	.	N	N	N	N	N	N	.	N	.	N	A
NC_003143.1	2896636	A	G	intragenic_variant	gene-YPO_RS01285	n.2896636T>C		N	N	N	N	N	G	G	N	N	N	G	G	.	.	.	G	N	G	G	G	G	N	G	G	G	N	G	G	G	G	N	G	G	N	G	G	G
NC_003143.1	2898099	G	C	synonymous_variant	YPO_RS13845	c.1323G>C	p.Val441Val	.	.	N	.	N	.	.	.	.	.	.	N	.	.	N	N	.	.	.	.	.	.	.	.	.	.	.	.	.	C	.	.	.	.	.	.	.
NC_003143.1	2898099	G	C	intragenic_variant	gene-YPO_RS01285	n.2898099C>G		.	.	N	.	N	.	.	.	.	.	.	N	.	.	N	N	.	.	.	.	.	.	.	.	.	.	.	.	.	C	.	.	.	.	.	.	.
NC_003143.1	2901572	C	T	intragenic_variant	gene-YPO_RS01285	n.2901572G>A		N	T	T	N	N	.	T	N	T	T	N	.	.	.	.	N	.	N	.	.	.	T	N	N	T	T	N	.	.	T	T	T	T	T	T	T	T
NC_003143.1	2901579	G	A	intragenic_variant	gene-YPO_RS01285	n.2901579C>T		N	A	A	N	N	.	N	N	A	A	N	.	.	.	.	N	.	N	.	.	.	N	N	N	N	N	N	.	.	N	A	A	A	N	A	N	N
NC_003143.1	2901591	C	T	intragenic_variant	gene-YPO_RS01285	n.2901591G>A		.	T	N	N	N	.	.	.	N	N	.	.	.	.	.	N	.	N	N	.	.	.	N	N	N	.	.	.	.	.	.	N	N	N	N	N	N
NC_003143.1	2903668	G	A	synonymous_variant	YPO_RS13865	c.1023G>A	p.Gln341Gln	.	N	A	.	N	.	.	.	.	.	.	.	.	.	.	.	.	.	.	.	.	.	.	.	.	.	.	.	.	.	.	.	.	.	.	.	.
NC_003143.1	2903668	G	A	intragenic_variant	gene-YPO_RS01285	n.2903668C>T		.	N	A	.	N	.	.	.	.	.	.	.	.	.	.	.	.	.	.	.	.	.	.	.	.	.	.	.	.	.	.	.	.	.	.	.	.
NC_003143.1	2903882	T	G	missense_variant	YPO_RS13865	c.1237T>G	p.Cys413Gly	G	N	G	G	N	G	G	G	G	G	G	G	G	G	G	G	G	G	G	G	G	G	G	G	G	G	G	G	G	G	G	G	G	G	G	G	G
NC_003143.1	2903882	T	G	intragenic_variant	gene-YPO_RS01285	n.2903882A>C		G	N	G	G	N	G	G	G	G	G	G	G	G	G	G	G	G	G	G	G	G	G	G	G	G	G	G	G	G	G	G	G	G	G	G	G	G
NC_003143.1	2906157	C	T	synonymous_variant	YPO_RS13875	c.901C>T	p.Leu301Leu	.	.	.	.	N	.	.	.	.	.	.	.	.	.	.	.	.	.	.	.	.	.	.	.	.	.	.	T	.	.	.	.	.	.	.	.	.
NC_003143.1	2906157	C	T	intragenic_variant	gene-YPO_RS01285	n.2906157G>A		.	.	.	.	N	.	.	.	.	.	.	.	.	.	.	.	.	.	.	.	.	.	.	.	.	.	.	T	.	.	.	.	.	.	.	.	.
NC_003143.1	2911615	A	T	synonymous_variant	YPO_RS13900	c.756A>T	p.Val252Val	.	N	N	.	N	.	.	.	.	.	T	.	.	.	.	.	.	T	.	.	.	.	.	.	.	.	.	.	.	.	T	T	T	T	T	T	T
NC_003143.1	2911615	A	T	intragenic_variant	gene-YPO_RS01285	n.2911615T>A		.	N	N	.	N	.	.	.	.	.	T	.	.	.	.	.	.	T	.	.	.	.	.	.	.	.	.	.	.	.	T	T	T	T	T	T	T
NC_003143.1	2915606	G	A	missense_variant	YPO_RS13925	c.220G>A	p.Ala74Thr	.	A	.	.	N	.	.	.	.	.	.	.	.	.	.	.	.	N	.	.	.	.	.	.	.	.	.	.	.	.	.	.	.	.	.	.	.
NC_003143.1	2915606	G	A	intragenic_variant	gene-YPO_RS01285	n.2915606C>T		.	A	.	.	N	.	.	.	.	.	.	.	.	.	.	.	.	N	.	.	.	.	.	.	.	.	.	.	.	.	.	.	.	.	.	.	.
NC_003143.1	2915640	G	A	missense_variant	YPO_RS13925	c.254G>A	p.Arg85Lys	N	N	A	.	N	.	.	.	.	.	.	.	.	.	.	.	.	N	.	.	.	.	.	.	.	.	.	.	.	.	N	.	N	.	.	.	.
NC_003143.1	2915640	G	A	intragenic_variant	gene-YPO_RS01285	n.2915640C>T		N	N	A	.	N	.	.	.	.	.	.	.	.	.	.	.	.	N	.	.	.	.	.	.	.	.	.	.	.	.	N	.	N	.	.	.	.
NC_003143.1	2916189	A	G	intragenic_variant	gene-YPO_RS01285	n.2916189T>C		G	.	N	.	N	.	G	N	G	G	.	.	.	.	.	N	.	.	.	.	N	.	G	G	G	G	N	.	.	.	N	.	N	N	N	.	N
NC_003143.1	2916199	G	A	intragenic_variant	gene-YPO_RS01285	n.2916199C>T		.	N	N	N	N	.	N	N	N	N	N	N	N	N	N	A	N	A	N	N	N	N	N	N	N	.	N	N	A	N	N	N	N	N	N	N	N
NC_003143.1	2916209	G	A	intragenic_variant	gene-YPO_RS01285	n.2916209C>T		N	.	N	.	N	.	.	A	N	N	.	.	N	.	.	N	.	.	.	.	N	.	N	N	N	N	N	.	.	.	N	.	.	.	.	.	.
NC_003143.1	2918014	C	T	missense_variant	crcB	c.56G>A	p.Arg19His	.	.	T	.	N	.	.	.	.	.	.	.	.	.	.	N	.	.	.	.	.	.	.	.	.	.	.	.	.	.	.	.	.	.	.	.	.
NC_003143.1	2918014	C	T	intragenic_variant	gene-YPO_RS01285	n.2918014G>A		.	.	T	.	N	.	.	.	.	.	.	.	.	.	.	N	.	.	.	.	.	.	.	.	.	.	.	.	.	.	.	.	.	.	.	.	.
NC_003143.1	2918297	T	G	intragenic_variant	gene-YPO_RS01285	n.2918297A>C		G	.	G	.	N	.	G	G	G	G	.	.	.	.	.	.	.	.	N	.	.	.	G	G	G	G	G	.	.	.	.	.	N	.	.	.	.
NC_003143.1	2920695	G	A	missense_variant	lipB	c.239C>T	p.Thr80Ile	N	.	A	.	N	.	.	.	.	.	.	.	.	N	.	N	.	.	.	.	.	.	.	.	.	.	.	.	.	.	.	.	.	.	.	.	.
NC_003143.1	2920695	G	A	intragenic_variant	gene-YPO_RS01285	n.2920695C>T		N	.	A	.	N	.	.	.	.	.	.	.	.	N	.	N	.	.	.	.	.	.	.	.	.	.	.	.	.	.	.	.	.	.	.	.	.
NC_003143.1	2924198	G	A	synonymous_variant	rlpA	c.96C>T	p.Thr32Thr	.	.	A	.	N	.	.	.	.	.	.	.	.	.	.	.	.	.	.	.	.	.	.	.	.	.	.	.	.	.	.	.	.	.	.	.	.
NC_003143.1	2924198	G	A	intragenic_variant	gene-YPO_RS01285	n.2924198C>T		.	.	A	.	N	.	.	.	.	.	.	.	.	.	.	.	.	.	.	.	.	.	.	.	.	.	.	.	.	.	.	.	.	.	.	.	.
NC_003143.1	2927860	G	A	missense_variant	rlmH	c.188C>T	p.Ala63Val	.	.	A	.	N	.	.	.	.	.	.	.	.	N	.	.	.	.	.	.	.	.	.	.	.	.	.	.	.	.	.	.	.	.	.	.	.
NC_003143.1	2927860	G	A	intragenic_variant	gene-YPO_RS01285	n.2927860C>T		.	.	A	.	N	.	.	.	.	.	.	.	.	N	.	.	.	.	.	.	.	.	.	.	.	.	.	.	.	.	.	.	.	.	.	.	.
NC_003143.1	2928684	G	A	missense_variant	nadD	c.571C>T	p.Arg191Cys	.	.	A	.	N	.	.	.	.	.	.	.	.	.	.	.	.	.	.	.	.	.	.	.	.	.	.	.	.	.	.	.	.	.	.	.	.
NC_003143.1	2928684	G	A	intragenic_variant	gene-YPO_RS01285	n.2928684C>T		.	.	A	.	N	.	.	.	.	.	.	.	.	.	.	.	.	.	.	.	.	.	.	.	.	.	.	.	.	.	.	.	.	.	.	.	.
NC_003143.1	2930644	C	T	synonymous_variant	lptE	c.255G>A	p.Glu85Glu	.	.	N	.	N	.	.	.	.	.	.	.	.	.	.	.	.	.	.	.	.	T	.	.	.	.	.	.	.	.	.	.	.	.	.	.	.
NC_003143.1	2930644	C	T	intragenic_variant	gene-YPO_RS01285	n.2930644G>A		.	.	N	.	N	.	.	.	.	.	.	.	.	.	.	.	.	.	.	.	.	T	.	.	.	.	.	.	.	.	.	.	.	.	.	.	.
NC_003143.1	2934972	C	G	synonymous_variant	YPO_RS14020	c.126G>C	p.Thr42Thr	G	N	G	G	N	G	G	G	G	G	G	G	G	G	G	N	G	G	G	G	G	G	G	G	G	G	G	G	G	G	G	G	G	G	G	G	G
NC_003143.1	2934972	C	G	intragenic_variant	gene-YPO_RS01285	n.2934972G>C		G	N	G	G	N	G	G	G	G	G	G	G	G	G	G	N	G	G	G	G	G	G	G	G	G	G	G	G	G	G	G	G	G	G	G	G	G
NC_003143.1	2935356	C	T	missense_variant	gltK	c.416G>A	p.Gly139Asp	.	N	T	.	N	.	.	.	.	.	.	.	.	.	.	.	.	.	.	.	.	.	.	.	.	.	.	N	.	.	.	.	.	.	.	.	.
NC_003143.1	2935356	C	T	intragenic_variant	gene-YPO_RS01285	n.2935356G>A		.	N	T	.	N	.	.	.	.	.	.	.	.	.	.	.	.	.	.	.	.	.	.	.	.	.	.	N	.	.	.	.	.	.	.	.	.
NC_003143.1	2936268	G	A	missense_variant	YPO_RS14030	c.244C>T	p.Leu82Phe	N	N	A	A	N	A	A	A	A	A	A	A	A	A	A	A	A	A	A	A	A	A	A	A	A	A	A	A	A	A	A	A	A	A	A	A	A
NC_003143.1	2936268	G	A	intragenic_variant	gene-YPO_RS01285	n.2936268C>T		N	N	A	A	N	A	A	A	A	A	A	A	A	A	A	A	A	A	A	A	A	A	A	A	A	A	A	A	A	A	A	A	A	A	A	A	A
NC_003143.1	2942098	C	T	missense_variant	YPO_RS14055	c.346G>A	p.Gly116Arg	N	.	T	.	N	.	.	.	.	.	.	.	.	.	.	.	.	.	.	.	.	.	.	.	.	.	.	.	.	.	.	.	.	.	.	.	.
NC_003143.1	2942098	C	T	intragenic_variant	gene-YPO_RS01285	n.2942098G>A		N	.	T	.	N	.	.	.	.	.	.	.	.	.	.	.	.	.	.	.	.	.	.	.	.	.	.	.	.	.	.	.	.	.	.	.	.
NC_003143.1	2942734	C	G	intragenic_variant	gene-YPO_RS01285	n.2942734G>C		.	N	.	.	N	.	.	.	.	.	.	.	.	.	.	.	.	N	.	.	.	.	.	.	.	.	.	.	G	.	.	.	.	.	.	.	.
NC_003143.1	2943162	T	C	missense_variant	miaB	c.1051A>G	p.Asn351Asp	.	.	.	.	N	.	.	.	.	.	.	.	.	.	.	.	.	N	.	.	.	.	.	.	.	.	.	.	C	.	.	.	.	N	.	.	.
NC_003143.1	2943162	T	C	intragenic_variant	gene-YPO_RS01285	n.2943162A>G		.	.	.	.	N	.	.	.	.	.	.	.	.	.	.	.	.	N	.	.	.	.	.	.	.	.	.	.	C	.	.	.	.	N	.	.	.
NC_003143.1	2946461	C	T	synonymous_variant	YPO_RS14090	c.30G>A	p.Gln10Gln	.	N	.	.	N	.	N	.	N	N	.	N	.	N	.	T	.	N	.	N	.	N	.	.	.	.	.	.	.	N	.	.	N	.	N	N	.
NC_003143.1	2946461	C	T	intragenic_variant	gene-YPO_RS01285	n.2946461G>A		.	N	.	.	N	.	N	.	N	N	.	N	.	N	.	T	.	N	.	N	.	N	.	.	.	.	.	.	.	N	.	.	N	.	N	N	.
NC_003143.1	2950954	G	A	missense_variant	YPO_RS14105	c.65C>T	p.Ala22Val	A	A	N	A	N	A	A	A	A	A	A	A	A	A	A	N	A	A	A	A	A	A	A	A	A	A	A	A	A	A	A	A	A	A	A	A	A
NC_003143.1	2950954	G	A	intragenic_variant	gene-YPO_RS01285	n.2950954C>T		A	A	N	A	N	A	A	A	A	A	A	A	A	A	A	N	A	A	A	A	A	A	A	A	A	A	A	A	A	A	A	A	A	A	A	A	A
NC_003143.1	2952582	A	C	missense_variant	nagB	c.419T>G	p.Val140Gly	.	N	.	.	N	.	.	.	.	.	.	.	.	.	.	.	.	.	N	.	.	C	N	.	.	.	.	.	.	.	.	.	.	.	.	.	.
NC_003143.1	2952582	A	C	intragenic_variant	gene-YPO_RS01285	n.2952582T>G		.	N	.	.	N	.	.	.	.	.	.	.	.	.	.	.	.	.	N	.	.	C	N	.	.	.	.	.	.	.	.	.	.	.	.	.	.
NC_003143.1	2956262	A	T	intragenic_variant	gene-YPO_RS01285	n.2956262T>A		.	.	.	.	N	.	.	N	.	.	.	.	.	.	N	N	.	.	.	.	N	.	.	.	.	.	.	.	T	.	.	.	N	.	.	.	.
NC_003143.1	2957882	G	A	missense_variant	glnS	c.1525G>A	p.Ala509Thr	.	.	A	.	N	.	.	.	.	.	.	.	.	.	.	N	.	.	.	.	.	.	.	.	.	.	.	.	.	.	.	.	.	.	.	.	.
NC_003143.1	2957882	G	A	intragenic_variant	gene-YPO_RS01285	n.2957882C>T		.	.	A	.	N	.	.	.	.	.	.	.	.	.	.	N	.	.	.	.	.	.	.	.	.	.	.	.	.	.	.	.	.	.	.	.	.
NC_003143.1	2958327	C	T	intragenic_variant	gene-YPO_RS01285	n.2958327G>A		T	N	T	T	N	T	N	N	N	N	N	T	T	T	T	T	N	N	N	N	N	N	T	T	T	N	T	T	T	N	N	N	N	N	N	N	N
NC_003143.1	2959217	T	C	missense_variant	YPO_RS14135	c.487T>C	p.Ser163Pro	.	.	.	.	N	.	.	.	.	.	.	.	.	.	.	.	.	.	.	.	.	.	.	.	.	.	.	.	C	.	N	.	.	.	.	.	.
NC_003143.1	2959217	T	C	intragenic_variant	gene-YPO_RS01285	n.2959217A>G		.	.	.	.	N	.	.	.	.	.	.	.	.	.	.	.	.	.	.	.	.	.	.	.	.	.	.	.	C	.	N	.	.	.	.	.	.
NC_003143.1	2961749	C	T	non_coding_transcript_exon_variant	gene-YPO_RS01285	n.1270C>T		.	N	.	.	N	.	.	.	.	.	.	.	.	.	.	.	.	.	.	.	.	.	.	.	.	.	.	.	T	.	.	.	.	.	.	.	.
NC_003143.1	2964936	A	G	intragenic_variant	gene-YPO_RS01285	n.2964936T>C		G	N	N	.	N	.	G	G	G	G	.	.	.	.	.	.	.	N	N	N	N	.	G	G	G	G	G	.	.	.	N	N	N	N	N	.	.
NC_003143.1	2968425	A	G	intragenic_variant	gene-YPO_RS01285	n.2968425T>C		G	N	N	G	N	G	G	G	G	G	G	G	G	G	G	N	G	N	N	G	N	G	G	G	G	N	G	G	G	G	N	G	G	N	G	G	G
NC_003143.1	2971657	G	A	intragenic_variant	gene-YPO_RS01285	n.2971657C>T		.	A	N	.	N	.	N	N	N	N	N	N	N	.	N	N	N	N	N	N	N	N	.	.	.	.	.	.	N	N	N	N	N	N	N	N	N
NC_003143.1	2973013	C	T	missense_variant	proW	c.992G>A	p.Gly331Asp	T	.	T	.	N	.	.	.	.	.	.	.	.	.	.	.	.	.	.	.	.	.	T	T	T	T	T	N	.	.	.	.	.	.	.	.	.
NC_003143.1	2973013	C	T	intragenic_variant	gene-YPO_RS01285	n.2973013G>A		T	.	T	.	N	.	.	.	.	.	.	.	.	.	.	.	.	.	.	.	.	.	T	T	T	T	T	N	.	.	.	.	.	.	.	.	.
NC_003143.1	2977542	C	A	missense_variant	nrdE	c.1559G>T	p.Ser520Ile	.	.	N	.	N	A	.	.	.	.	.	.	.	.	.	.	.	.	.	.	.	.	.	.	.	.	.	.	.	.	.	.	.	.	.	.	.
NC_003143.1	2977542	C	A	intragenic_variant	gene-YPO_RS01285	n.2977542G>T		.	.	N	.	N	A	.	.	.	.	.	.	.	.	.	.	.	.	.	.	.	.	.	.	.	.	.	.	.	.	.	.	.	.	.	.	.
NC_003143.1	2980096	G	T	intragenic_variant	gene-YPO_RS01285	n.2980096C>A		.	N	.	.	N	T	.	.	.	.	.	N	.	.	.	.	.	N	N	.	.	.	.	.	.	.	.	.	.	.	.	.	.	.	.	.	.
NC_003143.1	2980097	A	G	intragenic_variant	gene-YPO_RS01285	n.2980097T>C		.	N	.	.	N	G	.	.	.	.	.	.	.	.	.	.	.	N	.	.	.	.	.	.	.	.	.	.	.	.	.	.	.	.	.	.	.
NC_003143.1	2982277	G	T	intragenic_variant	gene-YPO_RS01285	n.2982277C>A		N	N	N	N	N	N	N	N	N	N	N	N	N	N	N	N	N	N	N	N	N	N	T	T	T	T	T	N	N	N	N	N	N	N	N	N	T
NC_003143.1	2982285	A	T	intragenic_variant	gene-YPO_RS01285	n.2982285T>A		N	N	N	T	N	N	N	N	N	N	N	N	N	N	N	N	N	N	N	N	N	N	N	N	N	N	N	N	N	N	N	N	N	N	N	N	N
NC_003143.1	2982286	A	C	intragenic_variant	gene-YPO_RS01285	n.2982286T>G		N	N	N	C	N	N	N	N	N	N	N	N	N	N	N	N	N	N	N	N	N	N	N	N	N	N	N	N	N	N	N	N	N	N	N	N	N
NC_003143.1	2983585	C	T	intragenic_variant	gene-YPO_RS01285	n.2983585G>A		N	N	N	T	N	N	N	N	N	N	N	N	N	N	N	N	N	N	N	N	N	N	N	N	N	N	N	N	N	N	N	N	N	N	N	N	N
NC_003143.1	2983586	A	T	intragenic_variant	gene-YPO_RS01285	n.2983586T>A		N	N	N	T	N	N	N	N	N	N	N	N	N	N	N	N	N	N	N	N	N	N	N	N	N	N	N	N	N	N	N	N	N	N	N	N	N
NC_003143.1	2983588	G	C	intragenic_variant	gene-YPO_RS01285	n.2983588C>G		N	N	N	C	N	N	N	N	N	N	N	N	N	N	N	N	N	N	N	N	N	N	N	N	N	N	N	N	N	N	N	N	N	N	N	N	N
NC_003143.1	2983589	C	T	intragenic_variant	gene-YPO_RS01285	n.2983589G>A		N	N	N	.	N	N	N	N	N	N	N	N	N	N	N	N	N	N	N	N	N	N	N	T	N	N	N	N	N	N	N	N	N	N	N	N	N
NC_003143.1	2983590	T	G	intragenic_variant	gene-YPO_RS01285	n.2983590A>C		N	N	N	.	N	.	N	N	.	.	.	N	N	G	N	N	N	N	N	N	N	N	N	G	N	N	N	N	N	N	N	N	N	N	N	N	N
NC_003143.1	2983591	C	A	intragenic_variant	gene-YPO_RS01285	n.2983591G>T		N	N	N	A	N	A	N	A	A	A	A	N	N	A	N	N	N	N	N	N	N	N	N	A	N	N	N	A	A	N	N	N	N	N	N	N	N
NC_003143.1	2984702	C	T	intragenic_variant	gene-YPO_RS01285	n.2984702G>A		.	N	N	.	N	N	N	N	N	N	N	N	.	.	T	N	N	N	N	N	N	N	.	.	.	.	.	N	.	N	N	N	N	N	N	N	N
NC_003143.1	2984723	C	A	intragenic_variant	gene-YPO_RS01285	n.2984723G>T		N	N	N	.	N	N	N	N	N	N	N	.	.	.	N	N	N	N	N	N	N	N	A	N	N	N	N	N	N	N	N	N	N	N	N	N	N
NC_003143.1	2984730	C	A	intragenic_variant	gene-YPO_RS01285	n.2984730G>T		N	N	N	A	N	N	N	N	N	N	N	N	.	.	N	N	N	N	N	N	N	N	A	A	N	N	N	N	N	N	N	N	N	N	N	N	N
NC_003143.1	2984736	C	T	intragenic_variant	gene-YPO_RS01285	n.2984736G>A		N	N	N	N	N	N	N	N	N	N	N	N	N	N	N	N	N	N	N	N	N	N	N	N	N	N	N	T	N	N	N	N	N	N	N	N	N
NC_003143.1	2984742	A	G	intragenic_variant	gene-YPO_RS01285	n.2984742T>C		N	N	N	G	N	N	N	N	N	N	N	N	N	.	N	N	N	N	N	N	N	N	N	N	N	N	N	.	N	N	N	N	N	N	N	N	N
NC_003143.1	2984749	A	G	intragenic_variant	gene-YPO_RS01285	n.2984749T>C		N	N	N	G	N	N	N	N	N	N	N	N	N	.	N	N	N	N	N	N	N	N	N	N	N	N	N	.	N	N	N	N	N	N	N	N	N
NC_003143.1	2984750	C	T	intragenic_variant	gene-YPO_RS01285	n.2984750G>A		N	N	N	T	N	N	N	N	N	N	N	N	N	N	N	N	N	N	N	N	N	N	N	N	N	N	N	.	N	N	N	N	N	N	N	N	N
NC_003143.1	2984751	A	C	intragenic_variant	gene-YPO_RS01285	n.2984751T>G		N	N	N	C	N	N	N	N	N	N	N	N	N	N	N	N	N	N	N	N	N	N	N	N	N	N	N	C	N	N	N	N	N	N	N	N	N
NC_003143.1	2984764	C	T	intragenic_variant	gene-YPO_RS01285	n.2984764G>A		.	N	N	.	N	T	N	N	N	N	N	.	.	.	N	N	N	N	.	N	N	N	N	.	N	N	N	.	N	N	N	N	N	N	N	N	N
NC_003143.1	2984779	C	A	intragenic_variant	gene-YPO_RS01285	n.2984779G>T		A	N	N	.	N	.	N	.	N	N	N	.	.	.	.	N	N	N	.	N	N	N	A	A	A	A	N	.	.	N	N	N	N	N	N	.	N
NC_003143.1	2992718	C	A	missense_variant	YPO_RS14300	c.424C>A	p.Leu142Ile	.	.	.	.	N	.	.	.	.	.	.	.	.	.	.	.	.	.	.	.	.	A	.	.	.	.	.	N	.	.	.	.	.	.	.	.	.
NC_003143.1	2992718	C	A	intragenic_variant	gene-YPO_RS01285	n.2992718G>T		.	.	.	.	N	.	.	.	.	.	.	.	.	.	.	.	.	.	.	.	.	A	.	.	.	.	.	N	.	.	.	.	.	.	.	.	.
NC_003143.1	2995771	A	G	intragenic_variant	gene-YPO_RS01285	n.2995771T>C		.	N	.	.	N	G	.	.	.	.	.	.	.	.	.	.	.	.	.	.	.	.	.	.	.	.	.	.	G	.	.	.	.	.	.	.	.
NC_003143.1	3002442	G	A	synonymous_variant	crcB	c.207C>T	p.Gly69Gly	.	N	N	.	N	.	.	.	.	.	.	.	.	.	N	N	.	.	.	.	N	.	.	.	.	.	.	.	A	.	N	.	.	.	.	.	.
NC_003143.1	3002442	G	A	intragenic_variant	gene-YPO_RS01285	n.3002442C>T		.	N	N	.	N	.	.	.	.	.	.	.	.	.	N	N	.	.	.	.	N	.	.	.	.	.	.	.	A	.	N	.	.	.	.	.	.
NC_003143.1	3020420	C	T	synonymous_variant	kdpA	c.549G>A	p.Leu183Leu	.	.	T	.	N	.	.	.	.	.	.	.	.	.	.	N	.	.	.	.	.	.	.	.	.	.	.	.	.	.	.	.	.	.	.	.	.
NC_003143.1	3020420	C	T	intragenic_variant	gene-YPO_RS01285	n.3020420G>A		.	.	T	.	N	.	.	.	.	.	.	.	.	.	.	N	.	.	.	.	.	.	.	.	.	.	.	.	.	.	.	.	.	.	.	.	.
NC_003143.1	3023964	G	A	missense_variant	phrB	c.1345G>A	p.Asp449Asn	.	A	N	.	N	.	.	.	.	.	.	.	.	.	.	N	.	.	.	.	.	.	.	.	.	.	.	N	.	.	.	.	.	.	.	.	.
NC_003143.1	3023964	G	A	intragenic_variant	gene-YPO_RS01285	n.3023964C>T		.	A	N	.	N	.	.	.	.	.	.	.	.	.	.	N	.	.	.	.	.	.	.	.	.	.	.	N	.	.	.	.	.	.	.	.	.
NC_003143.1	3025152	A	G	intragenic_variant	gene-YPO_RS01285	n.3025152T>C		N	N	.	N	N	N	N	N	N	N	N	N	N	N	N	N	N	N	N	N	N	N	N	N	.	.	.	.	N	N	G	N	N	.	N	N	N
NC_003143.1	3025157	G	A	intragenic_variant	gene-YPO_RS01285	n.3025157C>T		N	N	N	N	N	N	N	N	N	N	N	A	N	N	N	N	N	N	N	A	N	N	N	N	N	.	N	N	N	N	N	A	N	.	N	N	N
NC_003143.1	3025936	T	C	missense_variant	YPO_RS14465	c.700T>C	p.Tyr234His	.	N	.	.	N	.	.	.	.	.	.	.	.	.	.	.	.	.	.	.	.	.	.	.	.	.	.	.	C	.	.	.	.	.	.	.	.
NC_003143.1	3025936	T	C	intragenic_variant	gene-YPO_RS01285	n.3025936A>G		.	N	.	.	N	.	.	.	.	.	.	.	.	.	.	.	.	.	.	.	.	.	.	.	.	.	.	.	C	.	.	.	.	.	.	.	.
NC_003143.1	3030042	G	T	synonymous_variant	YPO_RS14495	c.297G>T	p.Thr99Thr	T	T	T	T	N	.	T	T	T	T	T	.	.	.	.	T	.	T	.	.	.	T	T	T	T	T	T	.	.	T	T	T	T	T	T	T	T
NC_003143.1	3030042	G	T	intragenic_variant	gene-YPO_RS01285	n.3030042C>A		T	T	T	T	N	.	T	T	T	T	T	.	.	.	.	T	.	T	.	.	.	T	T	T	T	T	T	.	.	T	T	T	T	T	T	T	T
NC_003143.1	3033870	G	C	missense_variant	YPO_RS14515	c.757G>C	p.Asp253His	.	.	N	.	N	.	.	.	N	N	.	.	.	.	.	.	.	.	.	.	N	.	N	C	N	N	N	.	.	.	.	.	.	.	.	.	.
NC_003143.1	3033870	G	C	intragenic_variant	gene-YPO_RS01285	n.3033870C>G		.	.	N	.	N	.	.	.	N	N	.	.	.	.	.	.	.	.	.	.	N	.	N	C	N	N	N	.	.	.	.	.	.	.	.	.	.
NC_003143.1	3033879	A	T	missense_variant	YPO_RS14515	c.766A>T	p.Thr256Ser	N	.	N	.	N	.	N	T	.	.	.	.	.	.	.	.	.	.	.	.	.	.	N	.	.	.	N	.	.	.	.	.	.	.	.	.	.
NC_003143.1	3033879	A	T	intragenic_variant	gene-YPO_RS01285	n.3033879T>A		N	.	N	.	N	.	N	T	.	.	.	.	.	.	.	.	.	.	.	.	.	.	N	.	.	.	N	.	.	.	.	.	.	.	.	.	.
NC_003143.1	3035749	G	T	missense_variant	srmB	c.518C>A	p.Thr173Asn	.	.	.	.	N	.	.	.	.	.	.	.	.	.	.	.	.	.	.	T	.	.	.	.	.	.	.	.	.	.	.	.	.	.	.	.	.
NC_003143.1	3035749	G	T	intragenic_variant	gene-YPO_RS01285	n.3035749C>A		.	.	.	.	N	.	.	.	.	.	.	.	.	.	.	.	.	.	.	T	.	.	.	.	.	.	.	.	.	.	.	.	.	.	.	.	.
NC_003143.1	3048021	C	T	synonymous_variant	YPO_RS14580	c.774C>T	p.Ile258Ile	.	N	T	.	N	.	.	.	.	.	.	.	.	.	.	.	.	.	.	.	.	.	.	.	.	.	.	.	.	.	.	.	.	.	.	.	.
NC_003143.1	3048021	C	T	intragenic_variant	gene-YPO_RS01285	n.3048021G>A		.	N	T	.	N	.	.	.	.	.	.	.	.	.	.	.	.	.	.	.	.	.	.	.	.	.	.	.	.	.	.	.	.	.	.	.	.
NC_003143.1	3048925	C	A	intragenic_variant	gene-YPO_RS01285	n.3048925G>T		.	N	N	.	N	N	N	.	N	N	.	.	.	.	.	N	.	N	N	.	N	N	.	.	A	N	.	.	.	N	N	.	N	.	.	.	N
NC_003143.1	3048927	C	A	intragenic_variant	gene-YPO_RS01285	n.3048927G>T		.	N	N	N	N	N	N	.	N	N	.	.	.	.	.	N	.	N	N	.	N	N	N	.	A	N	.	N	.	N	N	N	N	N	.	.	N
NC_003143.1	3048929	T	A	intragenic_variant	gene-YPO_RS01285	n.3048929A>T		.	N	N	N	N	N	N	N	N	N	N	.	.	.	.	N	.	N	N	.	N	N	A	N	A	N	N	N	N	N	N	N	N	N	.	.	N
NC_003143.1	3048931	G	C	intragenic_variant	gene-YPO_RS01285	n.3048931C>G		.	N	N	.	N	N	N	.	C	C	N	.	.	.	.	N	N	N	N	.	N	N	.	.	N	N	N	N	N	N	N	N	N	N	N	N	N
NC_003143.1	3052609	T	A	synonymous_variant	tssM	c.927T>A	p.Val309Val	.	.	.	.	N	.	.	.	.	.	.	.	.	.	.	.	.	.	.	.	.	.	.	.	.	.	.	.	A	.	.	.	.	.	.	.	.
NC_003143.1	3052609	T	A	intragenic_variant	gene-YPO_RS01285	n.3052609A>T		.	.	.	.	N	.	.	.	.	.	.	.	.	.	.	.	.	.	.	.	.	.	.	.	.	.	.	.	A	.	.	.	.	.	.	.	.
NC_003143.1	3057972	A	G	synonymous_variant	YPO_RS14610	c.2136A>G	p.Pro712Pro	N	N	N	N	N	N	N	N	N	N	N	N	N	N	N	.	N	N	N	N	N	N	N	N	N	N	N	N	N	N	N	N	N	G	N	N	N
NC_003143.1	3057972	A	G	intragenic_variant	gene-YPO_RS01285	n.3057972T>C		N	N	N	N	N	N	N	N	N	N	N	N	N	N	N	.	N	N	N	N	N	N	N	N	N	N	N	N	N	N	N	N	N	G	N	N	N
NC_003143.1	3057976	G	T	missense_variant	YPO_RS14610	c.2140G>T	p.Val714Leu	N	N	N	N	N	N	N	N	N	N	N	N	N	N	N	.	N	N	N	N	N	N	N	N	N	N	N	N	N	N	N	N	N	T	N	N	N
NC_003143.1	3057976	G	T	intragenic_variant	gene-YPO_RS01285	n.3057976C>A		N	N	N	N	N	N	N	N	N	N	N	N	N	N	N	.	N	N	N	N	N	N	N	N	N	N	N	N	N	N	N	N	N	T	N	N	N
NC_003143.1	3058074	A	G	synonymous_variant	YPO_RS14610	c.2238A>G	p.Pro746Pro	.	G	.	N	N	N	.	.	.	.	N	N	N	.	N	G	N	N	N	N	N	G	.	.	.	.	.	N	N	N	G	N	N	N	N	N	N
NC_003143.1	3058074	A	G	intragenic_variant	gene-YPO_RS01285	n.3058074T>C		.	G	.	N	N	N	.	.	.	.	N	N	N	.	N	G	N	N	N	N	N	G	.	.	.	.	.	N	N	N	G	N	N	N	N	N	N
NC_003143.1	3058080	A	C	synonymous_variant	YPO_RS14610	c.2244A>C	p.Thr748Thr	.	N	.	N	N	N	.	.	.	.	N	N	N	.	N	C	.	N	.	N	N	C	.	.	.	.	.	N	N	.	N	N	N	N	N	N	C
NC_003143.1	3058080	A	C	intragenic_variant	gene-YPO_RS01285	n.3058080T>G		.	N	.	N	N	N	.	.	.	.	N	N	N	.	N	C	.	N	.	N	N	C	.	.	.	.	.	N	N	.	N	N	N	N	N	N	C
NC_003143.1	3058092	A	G	synonymous_variant	YPO_RS14610	c.2256A>G	p.Pro752Pro	N	N	N	N	N	.	G	G	G	G	N	.	.	.	.	N	.	N	.	.	.	N	G	G	G	N	G	N	.	N	N	N	N	N	N	N	N
NC_003143.1	3058092	A	G	intragenic_variant	gene-YPO_RS01285	n.3058092T>C		N	N	N	N	N	.	G	G	G	G	N	.	.	.	.	N	.	N	.	.	.	N	G	G	G	N	G	N	.	N	N	N	N	N	N	N	N
NC_003143.1	3058095	G	A	synonymous_variant	YPO_RS14610	c.2259G>A	p.Glu753Glu	N	N	N	A	N	.	N	A	N	N	N	N	.	.	.	N	.	N	.	.	.	N	A	A	N	N	A	N	.	N	N	N	N	N	N	N	N
NC_003143.1	3058095	G	A	intragenic_variant	gene-YPO_RS01285	n.3058095C>T		N	N	N	A	N	.	N	A	N	N	N	N	.	.	.	N	.	N	.	.	.	N	A	A	N	N	A	N	.	N	N	N	N	N	N	N	N
NC_003143.1	3058096	A	C	missense_variant	YPO_RS14610	c.2260A>C	p.Thr754Pro	N	N	N	.	N	.	N	C	N	N	N	.	.	.	.	N	.	N	.	.	.	N	C	C	N	N	N	N	.	N	N	N	N	N	N	N	N
NC_003143.1	3058096	A	C	intragenic_variant	gene-YPO_RS01285	n.3058096T>G		N	N	N	.	N	.	N	C	N	N	N	.	.	.	.	N	.	N	.	.	.	N	C	C	N	N	N	N	.	N	N	N	N	N	N	N	N
NC_003143.1	3058114	A	C	missense_variant	YPO_RS14610	c.2278A>C	p.Thr760Pro	N	N	N	C	N	.	N	N	N	N	N	.	.	.	.	N	.	N	.	.	.	N	N	N	N	N	N	N	.	N	N	N	N	N	N	N	N
NC_003143.1	3058114	A	C	intragenic_variant	gene-YPO_RS01285	n.3058114T>G		N	N	N	C	N	.	N	N	N	N	N	.	.	.	.	N	.	N	.	.	.	N	N	N	N	N	N	N	.	N	N	N	N	N	N	N	N
NC_003143.1	3058452	A	G	synonymous_variant	YPO_RS14610	c.2616A>G	p.Pro872Pro	N	N	N	G	N	N	N	N	N	N	N	.	.	N	N	N	N	N	N	N	N	N	N	N	N	N	N	N	N	N	N	N	N	N	N	N	N
NC_003143.1	3058452	A	G	intragenic_variant	gene-YPO_RS01285	n.3058452T>C		N	N	N	G	N	N	N	N	N	N	N	.	.	N	N	N	N	N	N	N	N	N	N	N	N	N	N	N	N	N	N	N	N	N	N	N	N
NC_003143.1	3058458	A	C	synonymous_variant	YPO_RS14610	c.2622A>C	p.Thr874Thr	N	N	N	C	N	.	N	N	N	N	N	.	.	N	.	N	N	N	N	.	N	N	N	N	N	N	N	N	N	N	N	N	N	N	N	N	N
NC_003143.1	3058458	A	C	intragenic_variant	gene-YPO_RS01285	n.3058458T>G		N	N	N	C	N	.	N	N	N	N	N	.	.	N	.	N	N	N	N	.	N	N	N	N	N	N	N	N	N	N	N	N	N	N	N	N	N
NC_003143.1	3058470	G	A	synonymous_variant	YPO_RS14610	c.2634G>A	p.Pro878Pro	.	.	N	.	N	.	N	.	.	.	N	.	.	.	N	N	N	N	N	.	N	N	.	N	.	N	.	.	A	N	N	.	N	N	N	N	N
NC_003143.1	3058470	G	A	intragenic_variant	gene-YPO_RS01285	n.3058470C>T		.	.	N	.	N	.	N	.	.	.	N	.	.	.	N	N	N	N	N	.	N	N	.	N	.	N	.	.	A	N	N	.	N	N	N	N	N
NC_003143.1	3058476	A	C	synonymous_variant	YPO_RS14610	c.2640A>C	p.Thr880Thr	C	C	N	C	N	.	N	C	C	C	N	.	.	.	.	N	.	N	N	.	.	N	C	C	C	N	C	.	.	N	N	C	N	C	N	C	C
NC_003143.1	3058476	A	C	intragenic_variant	gene-YPO_RS01285	n.3058476T>G		C	C	N	C	N	.	N	C	C	C	N	.	.	.	.	N	.	N	N	.	.	N	C	C	C	N	C	.	.	N	N	C	N	C	N	C	C
NC_003143.1	3058488	A	G	synonymous_variant	YPO_RS14610	c.2652A>G	p.Pro884Pro	G	G	N	G	N	.	G	G	G	G	N	.	.	.	.	N	.	G	.	.	.	N	G	G	G	G	G	.	.	.	G	G	G	G	G	G	G
NC_003143.1	3058488	A	G	intragenic_variant	gene-YPO_RS01285	n.3058488T>C		G	G	N	G	N	.	G	G	G	G	N	.	.	.	.	N	.	G	.	.	.	N	G	G	G	G	G	.	.	.	G	G	G	G	G	G	G
NC_003143.1	3058494	A	C	synonymous_variant	YPO_RS14610	c.2658A>C	p.Thr886Thr	N	C	C	C	N	.	C	C	C	C	C	.	.	.	.	N	.	C	.	.	.	N	C	C	C	C	C	.	.	.	C	C	C	C	C	C	C
NC_003143.1	3058494	A	C	intragenic_variant	gene-YPO_RS01285	n.3058494T>G		N	C	C	C	N	.	C	C	C	C	C	.	.	.	.	N	.	C	.	.	.	N	C	C	C	C	C	.	.	.	C	C	C	C	C	C	C
NC_003143.1	3058506	A	G	synonymous_variant	YPO_RS14610	c.2670A>G	p.Pro890Pro	.	.	.	.	N	.	.	.	.	.	.	.	.	.	.	.	.	.	.	.	.	G	.	.	.	.	.	.	.	.	.	.	.	.	.	.	.
NC_003143.1	3058506	A	G	intragenic_variant	gene-YPO_RS01285	n.3058506T>C		.	.	.	.	N	.	.	.	.	.	.	.	.	.	.	.	.	.	.	.	.	G	.	.	.	.	.	.	.	.	.	.	.	.	.	.	.
NC_003143.1	3058512	A	C	synonymous_variant	YPO_RS14610	c.2676A>C	p.Thr892Thr	.	.	.	.	N	.	.	.	.	.	.	.	.	.	.	.	.	.	.	.	.	C	.	.	.	.	.	.	.	.	.	.	.	.	.	.	.
NC_003143.1	3058512	A	C	intragenic_variant	gene-YPO_RS01285	n.3058512T>G		.	.	.	.	N	.	.	.	.	.	.	.	.	.	.	.	.	.	.	.	.	C	.	.	.	.	.	.	.	.	.	.	.	.	.	.	.
NC_003143.1	3058524	G	A	synonymous_variant	YPO_RS14610	c.2688G>A	p.Pro896Pro	.	.	.	.	N	.	.	.	.	.	.	.	.	.	.	.	.	.	.	.	.	A	.	.	.	.	.	N	.	.	.	.	.	.	.	.	.
NC_003143.1	3058524	G	A	intragenic_variant	gene-YPO_RS01285	n.3058524C>T		.	.	.	.	N	.	.	.	.	.	.	.	.	.	.	.	.	.	.	.	.	A	.	.	.	.	.	N	.	.	.	.	.	.	.	.	.
NC_003143.1	3058666	G	A	intragenic_variant	gene-YPO_RS01285	n.3058666C>T		A	A	A	A	N	.	A	A	A	A	A	.	.	.	.	A	.	A	.	.	.	A	A	A	A	A	A	.	.	A	A	A	A	A	A	A	A
NC_003143.1	3059300	G	A	missense_variant	YPO_RS14620	c.367G>A	p.Gly123Ser	.	A	.	.	N	.	.	.	.	.	.	.	.	.	.	.	.	.	.	.	N	.	.	.	.	.	.	.	.	.	.	.	.	.	.	.	.
NC_003143.1	3059300	G	A	intragenic_variant	gene-YPO_RS01285	n.3059300C>T		.	A	.	.	N	.	.	.	.	.	.	.	.	.	.	.	.	.	.	.	N	.	.	.	.	.	.	.	.	.	.	.	.	.	.	.	.
NC_003143.1	3061558	G	A	intragenic_variant	gene-YPO_RS01285	n.3061558C>T		N	N	N	N	N	A	N	N	.	.	N	N	N	N	N	.	N	N	N	N	.	N	N	N	N	N	.	N	N	N	N	N	N	N	N	.	N
NC_003143.1	3061567	A	G	intragenic_variant	gene-YPO_RS01285	n.3061567T>C		.	N	N	N	N	.	N	.	N	N	.	.	.	N	.	N	.	N	.	N	N	N	N	N	N	N	N	.	N	N	N	N	.	N	N	G	.
NC_003143.1	3062169	C	A	intragenic_variant	gene-YPO_RS01285	n.3062169G>T		.	N	.	.	N	.	N	.	N	N	N	.	.	.	N	.	.	N	N	N	N	N	.	.	.	.	.	.	.	.	N	N	N	N	N	.	A
NC_003143.1	3070065	G	C	synonymous_variant	YPO_RS14690	c.756G>C	p.Pro252Pro	.	.	N	.	N	.	.	.	N	N	N	.	.	.	.	.	.	N	.	.	.	.	N	.	.	.	.	.	.	C	N	.	.	.	.	.	.
NC_003143.1	3070065	G	C	intragenic_variant	gene-YPO_RS01285	n.3070065C>G		.	.	N	.	N	.	.	.	N	N	N	.	.	.	.	.	.	N	.	.	.	.	N	.	.	.	.	.	.	C	N	.	.	.	.	.	.
NC_003143.1	3078807	C	A	missense_variant	fadJ	c.751C>A	p.Arg251Ser	.	.	N	.	N	A	.	.	.	.	.	.	.	.	.	.	.	.	.	.	.	.	.	.	.	.	.	.	.	.	.	.	.	.	.	.	.
NC_003143.1	3078807	C	A	intragenic_variant	gene-YPO_RS01285	n.3078807G>T		.	.	N	.	N	A	.	.	.	.	.	.	.	.	.	.	.	.	.	.	.	.	.	.	.	.	.	.	.	.	.	.	.	.	.	.	.
NC_003143.1	3081582	A	G	intragenic_variant	gene-YPO_RS01285	n.3081582T>C		G	N	G	N	N	N	N	N	N	N	N	N	G	N	N	N	N	N	N	N	N	N	G	G	G	G	G	G	N	N	N	N	N	N	N	N	N
NC_003143.1	3081590	A	G	intragenic_variant	gene-YPO_RS01285	n.3081590T>C		N	N	G	N	N	N	N	N	N	N	N	N	G	G	N	N	N	N	N	N	N	N	G	G	N	G	G	G	N	N	N	N	N	N	N	N	N
NC_003143.1	3081598	A	G	intragenic_variant	gene-YPO_RS01285	n.3081598T>C		N	N	N	N	N	N	N	N	N	N	N	N	G	N	N	N	N	N	N	N	N	N	N	G	G	N	G	G	N	N	N	N	N	N	N	N	N
NC_003143.1	3081606	A	G	intragenic_variant	gene-YPO_RS01285	n.3081606T>C		N	N	N	N	N	N	N	N	N	N	N	N	G	G	N	N	N	N	N	N	N	N	N	G	N	N	N	G	N	N	N	N	N	N	N	N	N
NC_003143.1	3081614	A	G	intragenic_variant	gene-YPO_RS01285	n.3081614T>C		N	N	N	N	N	N	N	N	N	N	N	G	G	G	N	N	N	N	N	N	N	N	N	N	N	N	N	N	N	N	N	N	N	N	N	N	N
NC_003143.1	3081622	A	G	intragenic_variant	gene-YPO_RS01285	n.3081622T>C		N	N	N	N	N	N	N	N	N	N	N	G	N	G	N	N	N	N	N	N	N	N	N	G	N	N	N	G	N	N	N	N	N	N	N	N	N
NC_003143.1	3081630	A	G	intragenic_variant	gene-YPO_RS01285	n.3081630T>C		N	N	N	G	N	N	N	N	N	N	N	G	G	G	G	N	N	N	N	N	N	N	N	G	N	N	N	G	N	N	N	N	N	N	N	N	N
NC_003143.1	3081638	A	G	intragenic_variant	gene-YPO_RS01285	n.3081638T>C		N	N	N	G	N	N	N	N	N	N	N	G	G	G	N	N	N	N	N	N	N	N	N	G	G	N	N	G	N	N	N	N	N	N	N	N	N
NC_003143.1	3081646	A	G	intragenic_variant	gene-YPO_RS01285	n.3081646T>C		N	G	N	G	N	G	N	N	N	N	N	N	.	.	.	N	N	N	N	N	N	N	N	G	G	N	N	.	.	N	N	N	N	N	N	N	N
NC_003143.1	3081654	A	G	intragenic_variant	gene-YPO_RS01285	n.3081654T>C		G	.	N	.	N	G	N	N	N	N	N	N	.	.	N	N	N	N	N	N	N	N	G	G	G	N	G	.	.	N	N	N	N	N	N	N	N
NC_003143.1	3081662	A	G	intragenic_variant	gene-YPO_RS01285	n.3081662T>C		G	.	G	.	N	.	N	N	N	N	N	.	.	.	.	.	.	N	N	N	N	N	G	G	G	G	G	.	.	N	N	N	N	N	N	N	N
NC_003143.1	3085079	A	G	missense_variant	mepA	c.253A>G	p.Thr85Ala	G	G	G	G	N	G	G	G	G	G	G	G	G	G	G	G	G	G	G	G	G	G	G	G	G	G	G	G	G	G	G	G	G	G	G	G	G
NC_003143.1	3085079	A	G	intragenic_variant	gene-YPO_RS01285	n.3085079T>C		G	G	G	G	N	G	G	G	G	G	G	G	G	G	G	G	G	G	G	G	G	G	G	G	G	G	G	G	G	G	G	G	G	G	G	G	G
NC_003143.1	3096319	G	A	missense_variant	YPO_RS14805	c.8G>A	p.Gly3Glu	N	.	.	.	N	A	.	.	.	.	.	.	.	.	.	.	.	.	.	.	.	.	.	.	.	.	.	.	A	.	.	.	.	.	.	.	.
NC_003143.1	3096319	G	A	intragenic_variant	gene-YPO_RS01285	n.3096319C>T		N	.	.	.	N	A	.	.	.	.	.	.	.	.	.	.	.	.	.	.	.	.	.	.	.	.	.	.	A	.	.	.	.	.	.	.	.
NC_003143.1	3098104	C	A	missense_variant	pdxB	c.961C>A	p.Arg321Ser	A	N	N	.	N	.	.	.	.	.	.	N	.	.	.	N	.	.	.	.	.	.	N	A	A	A	A	.	.	.	.	.	.	.	.	.	.
NC_003143.1	3098104	C	A	intragenic_variant	gene-YPO_RS01285	n.3098104G>T		A	N	N	.	N	.	.	.	.	.	.	N	.	.	.	N	.	.	.	.	.	.	N	A	A	A	A	.	.	.	.	.	.	.	.	.	.
NC_003143.1	3098308	A	T	intragenic_variant	gene-YPO_RS01285	n.3098308T>A		N	N	N	N	N	N	N	.	.	.	T	N	.	T	N	N	N	N	N	N	N	N	N	N	N	N	N	N	N	N	N	N	N	N	N	N	N
NC_003143.1	3098309	T	A	intragenic_variant	gene-YPO_RS01285	n.3098309A>T		N	N	N	N	N	N	N	.	.	.	N	N	.	A	N	N	N	N	N	N	N	N	N	N	N	N	N	N	N	N	N	N	N	N	N	N	N
NC_003143.1	3099015	A	T	intragenic_variant	gene-YPO_RS01285	n.3099015T>A		N	N	N	T	N	N	N	N	N	N	N	N	N	N	N	N	N	N	N	N	N	N	N	N	N	N	N	N	N	N	N	N	N	N	N	N	N
NC_003143.1	3099016	C	T	intragenic_variant	gene-YPO_RS01285	n.3099016G>A		N	N	N	T	N	N	N	N	N	N	N	N	N	N	N	N	N	N	N	N	N	N	N	N	N	N	N	N	N	N	N	N	N	N	N	N	N
NC_003143.1	3104988	G	C	synonymous_variant	dedD	c.309G>C	p.Pro103Pro	N	N	N	.	N	.	.	.	.	.	.	.	.	.	.	N	.	.	.	.	.	.	C	.	.	.	.	.	.	.	.	.	.	.	N	.	.
NC_003143.1	3104988	G	C	intragenic_variant	gene-YPO_RS01285	n.3104988C>G		N	N	N	.	N	.	.	.	.	.	.	.	.	.	.	N	.	.	.	.	.	.	C	.	.	.	.	.	.	.	.	.	.	.	N	.	.
NC_003143.1	3105712	T	C	intragenic_variant	gene-YPO_RS01285	n.3105712A>G		.	.	.	.	N	.	.	.	.	.	.	.	.	.	.	N	.	.	.	.	.	C	.	.	.	.	.	.	.	.	.	.	.	.	.	.	.
NC_003143.1	3113171	G	A	synonymous_variant	YPO_RS14885	c.54C>T	p.Pro18Pro	.	A	N	.	N	.	.	.	.	.	.	.	.	.	.	.	.	.	.	.	.	.	.	.	.	.	.	.	.	.	.	.	.	.	.	.	.
NC_003143.1	3113171	G	A	intragenic_variant	gene-YPO_RS01285	n.3113171C>T		.	A	N	.	N	.	.	.	.	.	.	.	.	.	.	.	.	.	.	.	.	.	.	.	.	.	.	.	.	.	.	.	.	.	.	.	.
NC_003143.1	3117258	G	T	intragenic_variant	gene-YPO_RS01285	n.3117258C>A		.	.	.	.	N	N	.	.	.	.	.	.	.	.	.	.	.	N	.	.	.	.	.	.	.	.	.	.	T	.	.	N	.	.	.	.	.
NC_003143.1	3118564	G	A	intragenic_variant	gene-YPO_RS01285	n.3118564C>T		N	N	N	A	N	N	N	N	N	N	N	N	N	N	N	N	N	N	N	N	N	N	N	N	N	N	N	N	N	N	N	N	N	N	N	N	N
NC_003143.1	3118567	A	T	intragenic_variant	gene-YPO_RS01285	n.3118567T>A		N	N	N	T	N	N	N	N	T	T	N	N	N	N	N	N	T	N	N	N	N	N	N	N	N	N	N	N	N	N	N	N	N	N	N	N	N
NC_003143.1	3118570	C	G	intragenic_variant	gene-YPO_RS01285	n.3118570G>C		N	N	N	N	N	N	N	G	N	N	N	N	N	N	N	N	N	N	N	N	N	N	N	N	N	N	N	N	N	N	N	N	N	N	N	N	N
NC_003143.1	3118571	T	G	intragenic_variant	gene-YPO_RS01285	n.3118571A>C		N	N	N	N	N	N	N	G	N	N	N	N	N	N	N	N	N	N	N	G	N	N	N	N	N	N	N	G	N	N	N	N	N	N	N	N	N
NC_003143.1	3126165	C	T	stop_gained	yapC	c.1102C>T	p.Gln368*	N	N	T	.	N	.	.	.	.	.	.	.	.	.	.	.	.	.	.	.	.	.	.	.	.	.	.	.	.	.	.	.	.	.	.	.	.
NC_003143.1	3126165	C	T	intragenic_variant	gene-YPO_RS01285	n.3126165G>A		N	N	T	.	N	.	.	.	.	.	.	.	.	.	.	.	.	.	.	.	.	.	.	.	.	.	.	.	.	.	.	.	.	.	.	.	.
NC_003143.1	3144070	C	A	missense_variant	YPO_RS15035	c.719G>T	p.Gly240Val	.	N	.	.	N	.	.	.	.	.	.	.	.	.	.	.	.	.	.	.	.	.	.	.	.	.	.	.	.	A	.	.	.	N	.	.	.
[truncated: 850 more rows]
